# Supplementary material for: Stars inside have reached outside: The effects of electronic dance music DJs’ social standing and musical identity on track success
Source: PLoS One. 2021 Aug 25;16(8):e0254618. doi: 10.1371/journal.pone.0254618 (PMC8386830; doi:10.1371/journal.pone.0254618)
Supplement: S1 File — (CSV) [file pone.0254618.s002.csv]

track_id_num	betweenness	in_degree	out_degree	clustering_coef	in_deg_con	out_deg_con	in_recip	out_recip	number_of_released_tracks	DJ_genre_con	DJ_bpm_con	DJ_key_con	citation_count	betwenness_sd	in_degree_sd	out_degree_sd	clustering_coef_sd	in_deg_con_sd	out_deg_con_sd	in_recip_sd	out_recip_sd	number_of_released_tracks_sd	DJ_genre_con_sd	DJ_bpm_con_sd	DJ_key_con_sd	time
1	0.002513702	0.007528231	0.011919699	0.188994829	0.222222222	0.135714286	0	0	27	0.411706349	0.533730159	0.159438776	0	0.000282102	0.005323263	0.007984895	0.003085308	0.15713484	0.090913729	0	0	21.21320344	0.144507933	0.086985358	0.029863637	2
2	1.69E-05	0.00250941	0	0	0.5	0	0	0	51	0.307189542	0.102652826	0.125720877	0	0	0	0	0	0	0	0	0	0	0	0	0	2
3	0.000136066	0.005018821	0	0.066666667	0.333333333	0	0	0	8	0.33984375	0.05859375	0.1015625	0	0.000163612	0.003548842	0	0.094280904	0.23570226	0	0	0	11.3137085	0.48061164	0.082864076	0.143631065	2
4	0.000653873	0.008782936	0.004391468	0.116959064	0.291666667	0.071428571	0	0	19	0.412997159	0.090715393	0.302911932	2	0.000904474	0.008872105	0.006210474	0.165405095	0.294627825	0.101015254	0	0	4.242640687	0.134089141	0.017805504	0.085877315	2
5	0.003084618	0.015056462	0.012547051	0.121212121	0.083333333	0.1	0	0	21	0.233560091	0.247165533	0.600907029	1	0	0	0	0	0	0	0	0	0	0	0	0	2
6	0.000739855	0.003764115	0	0.333333333	0.333333333	0	0	0	190	0.37833795	0.069473684	0.093019391	0	0	0	0	0	0	0	0	0	0	0	0	0	2
7	0.005031513	0.012547051	0.023839398	0.118226601	0.1	0.052631579	0	0	88	0.438533058	0.19963843	0.088068182	0	0	0	0	0	0	0	0	0	0	0	0	0	2
8	0.002713178	0.011292346	0.006273526	0.186813187	0.111111111	0.2	0	0	42	0.30952381	0.595238095	0.138321995	0	0	0	0	0	0	0	0	0	0	0	0	0	2
9	0.003084618	0.015056462	0.012547051	0.121212121	0.083333333	0.1	0	0	21	0.233560091	0.247165533	0.600907029	1	0	0	0	0	0	0	0	0	0	0	0	0	2
10	0.002118383	0.005018821	0.015056462	0.083333333	0.25	0.083333333	0	0	24	0.920138889	0.111111111	0.114583333	0	0	0	0	0	0	0	0	0	0	0	0	0	2
11	0	0.001254705	0	0	1	0	0	0	19.5	0.360844459	0.204336011	0.103268254	0	0	0	0	0	0	0	0	0	4.949747468	0.053164589	0.023809716	0.041781874	2
12	0.003171784	0.006273526	0.013801757	0.125	0.2	0.090909091	0	0	85	0.50449827	0.140761246	0.080692042	1	0	0	0	0	0	0	0	0	0	0	0	0	2
13	0.000454801	0.015056462	0	0.257575758	0.083333333	0	0	0	17	0.356401384	0.134948097	0.384083045	0	0	0	0	0	0	0	0	0	0	0	0	0	2
14	0.001426061	0.011292346	0	0.333333333	0.111111111	0	0	0	7	0.551020408	0.306122449	0.224489796	0	0	0	0	0	0	0	0	0	0	0	0	0	2
16	0.003084618	0.015056462	0.012547051	0.121212121	0.083333333	0.1	0	0	21	0.233560091	0.247165533	0.600907029	0	0	0	0	0	0	0	0	0	0	0	0	0	2
17	0	0.001254705	0	0	1	0	0	0	310	0.847388137	0.341436004	0.091134235	0	0	0	0	0	0	0	0	0	0	0	0	0	2
18	0.001113522	0.00250941	0.003764115	0.2	0.5	0.333333333	0	0	316	0.714488864	0.325648934	0.10563211	0	0	0	0	0	0	0	0	0	0	0	0	0	2
22	0.005021436	0.006273526	0.020075282	0.09047619	0.2	0.0625	1	0	22	0.438016529	0.078512397	0.111570248	0	0	0	0	0	0	0	0	0	0	0	0	0	2
23	0	0.001254705	0	0	1	0	0	0	8	1	0.46875	0.28125	0	0	0	0	0	0	0	0	0	0	0	0	0	2
25	0.001768383	0.003764115	0.008782936	0.0625	0.6	0.212121212	0	0	75.5	0.481817546	0.253117078	0.095672008	0	0.001984709	0.003548842	0.007097684	0.088388348	0.565685425	0.171419826	0	0	13.43502884	0.032075387	0.158895142	0.021184872	2
27	0	0.001254705	0	0	1	0	0	0	39	0.355687048	0.069033531	0.099276792	0	0	0	0	0	0	0	0	0	0	0	0	0	2
28	2.37E-05	0.003764115	0	0.666666667	0.333333333	0	0	0	19	0.40166205	0.290858726	0.168975069	0	0	0	0	0	0	0	0	0	0	0	0	0	2
29	0.000286386	0.010037641	0	0.212121212	0.166666667	0	0	0	27	0.47659368	0.205165794	0.269105073	0	0.000238175	0.007097684	0	0.064282435	0.11785113	0	0	0	14.14213562	0.169977574	0.09930282	0.162603408	2
30	0.00096481	0.009410289	0	0.136111111	0.138888889	0	0	0	95.5	0.409459719	0.169197665	0.086771196	0	0.001008408	0.002661632	0	0.003928371	0.03928371	0	0	0	135.0573952	0.579063488	0.239281632	0.122713002	2
34	4.18E-05	0.003764115	0	0.666666667	0.333333333	0	0	0	18	0.358024691	0.185185185	0.172839506	0	0	0	0	0	0	0	0	0	0	0	0	0	2
38	2.21E-05	0.00250941	0	0	0.5	0	0	0	73	0.376243198	0.122537061	0.112403828	0	0	0	0	0	0	0	0	0	0	0	0	0	2
40	1.69E-05	0.00250941	0	0	0.5	0	0	0	51	0.307189542	0.102652826	0.125720877	0	0	0	0	0	0	0	0	0	0	0	0	0	2
41	0.001063515	0.004391468	0.006273526	0.054166667	0.583333333	0.05	0	0.090909091	39	0.290598291	0.116370809	0.137409599	0	0.001504037	0.004436053	0.008872105	0.076603235	0.589255651	0.070710678	0	0.128564869	0	0.092049403	0.066945021	0.053927933	2
42	0.000171506	0.005018821	0	0.166666667	0.25	0	0	0	1	1	1	1	0	0	0	0	0	0	0	0	0	0	0	0	0	2
43	0.001847297	0.003764115	0.005018821	0.095238095	0.333333333	0.25	0	0	32	0.2421875	0.279296875	0.150390625	0	0	0	0	0	0	0	0	0	0	0	0	0	2
44	0.001341239	0.011292346	0	0.138888889	0.111111111	0	0	0	13	0.443786982	0.266272189	0.112426036	0	0	0	0	0	0	0	0	0	0	0	0	0	2
45	0.000556582	0.005018821	0	0	0.25	0	0	0	77	0.21065947	0.652555237	0.086186541	0	0	0	0	0	0	0	0	0	0	0	0	0	2
46	2.82E-05	0.00250941	0	0	0.5	0	0	0	2	1	0.5	0.5	0	0	0	0	0	0	0	0	0	0	0	0	0	2
47	4.18E-05	0.003764115	0	0.666666667	0.333333333	0	0	0	18	0.358024691	0.185185185	0.172839506	0	0	0	0	0	0	0	0	0	0	0	0	0	2
48	0.002297542	0.010037641	0	0.178571429	0.125	0	0	0	20	0.52	0.18	0.275	0	0	0	0	0	0	0	0	0	0	0	0	0	2
49	0.00123044	0.006273526	0.006273526	0.111111111	0.2	0.2	0.2	0	78	0.439513478	0.134451019	0.153846154	0	0	0	0	0	0	0	0	0	0	0	0	0	2
50	0.003084618	0.015056462	0.012547051	0.121212121	0.083333333	0.1	0	0	21	0.233560091	0.247165533	0.600907029	0	0	0	0	0	0	0	0	0	0	0	0	0	2
51	0.00123044	0.006273526	0.006273526	0.111111111	0.2	0.2	0.2	0	78	0.439513478	0.134451019	0.153846154	0	0	0	0	0	0	0	0	0	0	0	0	0	2
52	0.001089424	0.011292346	0.004391468	0.240350877	0.125	0.071428571	0	0	46	0.399883722	0.163107677	0.203589146	0	0.001203673	0.005323263	0.006210474	0.057064758	0.058925565	0.101015254	0	0	28.28427125	0.112297352	0.141712589	0.059358764	2
53	0	0.001254705	0	0	1	0	0	0	14	0.540816327	0.163265306	0.12244898	0	0	0	0	0	0	0	0	0	0	0	0	0	2
55	0.000163226	0.003764115	0	0	0.333333333	0	0	0	22	0.318181818	0.152892562	0.132231405	0	0	0	0	0	0	0	0	0	0	0	0	0	2
57	0.001426061	0.011292346	0	0.333333333	0.111111111	0	0	0	7	0.551020408	0.306122449	0.224489796	0	0	0	0	0	0	0	0	0	0	0	0	0	2
9333	0	0.00250941	0	1	0.5	0	0	0	13	0.609467456	0.408284024	0.183431953	0	0	0	0	0	0	0	0	0	0	0	0	0	2
58	0	0.001254705	0	0	1	0	0	0	17	0.889273356	0.785467128	0.266435986	0	0	0	0	0	0	0	0	0	0	0	0	0	2
59	3.03E-05	0.00250941	0	0	0.5	0	0	0	14	0.387755102	0.173469388	0.153061224	0	0	0	0	0	0	0	0	0	0	0	0	0	2
60	1.94E-06	0.003764115	0	0.333333333	0.333333333	0	0	0	2	1	0.5	0.5	0	0	0	0	0	0	0	0	0	0	0	0	0	2
61	0.004142874	0.001254705	0.020075282	0.080882353	1	0.0625	0	0	8	0.40625	0.625	0.25	0	0	0	0	0	0	0	0	0	0	0	0	0	2
63	0.003028334	0	0.015056462	0.03030303	0	0.083333333	0	0	44	0.397727273	0.186983471	0.105371901	0	0	0	0	0	0	0	0	0	0	0	0	0	2
64	0.002713178	0.011292346	0.006273526	0.186813187	0.111111111	0.2	0	0	42	0.30952381	0.595238095	0.138321995	0	0	0	0	0	0	0	0	0	0	0	0	0	2
65	0.000943086	0.008782936	0	0.095238095	0.142857143	0	0	0	10	0.34	0.22	0.14	0	0	0	0	0	0	0	0	0	0	0	0	0	2
66	0.002811608	0.011919699	0.012233375	0.219070682	0.119444444	0.117384454	0	0	36.25	0.410132286	0.220712251	0.236188972	0	0.002820066	0.004161386	0.006093184	0.093771859	0.05527708	0.039937844	0	0	25.22399651	0.097686138	0.078401127	0.094449715	2
67	0.00418731	0.005018821	0.017565872	0.091503268	0.25	0.071428571	0	0	25	0.3696	0.3728	0.1968	0	0	0	0	0	0	0	0	0	0	0	0	0	2
69	0.000943086	0.008782936	0	0.095238095	0.142857143	0	0	0	10	0.34	0.22	0.14	0	0	0	0	0	0	0	0	0	0	0	0	0	2
72	0.000556582	0.005018821	0	0	0.25	0	0	0	77	0.21065947	0.652555237	0.086186541	0	0	0	0	0	0	0	0	0	0	0	0	0	2
9334	0.00196973	0.012547051	0	0.311111111	0.1	0	0	0	134	0.349075518	0.052238806	0.09155714	0	0	0	0	0	0	0	0	0	0	0	0	0	2
76	0.004171054	0.003764115	0.020075282	0.099415205	0.333333333	0.0625	0	0	34	0.240484429	0.430795848	0.1816609	0	0	0	0	0	0	0	0	0	0	0	0	0	2
79	0	0.00250941	0	1	0.5	0	0	0	9	0.432098765	0.481481481	0.382716049	0	0	0	0	0	0	0	0	0	0	0	0	0	2
80	0.001100623	0.015056462	0.011292346	0.180952381	0.083333333	0.111111111	0	0	23	0.56899811	0.916824197	0.153119093	0	0	0	0	0	0	0	0	0	0	0	0	0	2
81	3.50E-05	0.003764115	0	0.666666667	0.333333333	0	0	0	160	0.95078125	0.28953125	0.274296875	0	0	0	0	0	0	0	0	0	0	0	0	0	2
82	4.20E-06	0.00250941	0	1	0.5	0	0	0	16	0.5	1	0.3671875	0	0	0	0	0	0	0	0	0	0	0	0	0	2
83	0.002613212	0.003136763	0.006900878	0.019047619	0.625	0.045454545	0	0	32	0.44035124	0.260037807	0.147854442	0	0.00369564	0.002661632	0.009759316	0.026937401	0.530330086	0.064282435	0	0	16.97056275	0.105569289	0.028230804	0.031318548	2
85	0.000739855	0.003764115	0	0.333333333	0.333333333	0	0	0	190	0.37833795	0.069473684	0.093019391	0	0	0	0	0	0	0	0	0	0	0	0	0	2
9335	0.000251757	0.007528231	0	0.133333333	0.166666667	0	0	0	0	0	0	0	0	0	0	0	0	0	0	0	0	0	0	0	0	2
88	0.000251017	0.007528231	0	0.133333333	0.166666667	0	0	0	11	0.438016529	0.223140496	0.272727273	0	0	0	0	0	0	0	0	0	0	0	0	0	2
91	0.004181217	0.010664994	0.011292346	0.101752137	0.118055556	0.027777778	0	0	136	0.581156107	0.245176936	0.173114741	0	0.003540278	0.000887211	0.015969789	0.052519299	0.009820928	0.03928371	0	0	77.78174593	0.336248127	0.131830716	0.00060479	2
92	0.003753735	0.00250941	0.016311167	0.047619048	0.5	0.076923077	0	0	35	0.330612245	0.102040816	0.172244898	0	0	0	0	0	0	0	0	0	0	0	0	0	2
94	0.001630676	0.011292346	0.005018821	0.22250498	0.12037037	0.114285714	0	0	44.66666667	0.369763751	0.30715115	0.181833429	0	0.001266204	0.003764115	0.004523904	0.050829336	0.042431256	0.103015751	0	0	20.13289183	0.09501045	0.268862037	0.05640625	2
95	0	0.001254705	0	0	1	0	0	0	109	1	0.259489942	0.187947142	0	0	0	0	0	0	0	0	0	0	0	0	0	2
96	0.000251757	0.007528231	0	0.133333333	0.166666667	0	0	0	0	0	0	0	0	0	0	0	0	0	0	0	0	0	0	0	0	2
100	0.00123044	0.006273526	0.006273526	0.111111111	0.2	0.2	0.2	0	78	0.439513478	0.134451019	0.153846154	0	0	0	0	0	0	0	0	0	0	0	0	0	2
101	4.18E-05	0.003764115	0	0.666666667	0.333333333	0	0	0	18	0.358024691	0.185185185	0.172839506	0	0	0	0	0	0	0	0	0	0	0	0	0	2
102	0	0.001254705	0	0	1	0	0	0	14	0.540816327	0.163265306	0.12244898	0	0	0	0	0	0	0	0	0	0	0	0	0	2
104	0	0.001254705	0	0	1	0	0	0	27	0.585733882	0.322359396	0.102880658	0	0	0	0	0	0	0	0	0	0	0	0	0	2
108	0.003467795	0.008782936	0.011292346	0.098974359	0.145833333	0.027777778	0	0	46	0.390704652	0.187549519	0.222707182	0	0.00454921	0.001774421	0.015969789	0.048590928	0.029462783	0.03928371	0	0	49.49747468	0.066909098	0.050333242	0.070739091	2
109	0.0002274	0.008155583	0	0.128787879	0.541666667	0	0	0	9	0.678200692	0.567474048	0.692041522	0	0.000321593	0.009759316	0	0.182133565	0.648181216	0	0	0	11.3137085	0.455092946	0.611684067	0.435519056	2
110	0.00123044	0.006273526	0.006273526	0.111111111	0.2	0.2	0.2	0	78	0.439513478	0.134451019	0.153846154	0	0	0	0	0	0	0	0	0	0	0	0	0	2
111	0	0.001254705	0	0	1	0	0	0	1	1	1	1	0	0	0	0	0	0	0	0	0	0	0	0	0	2
112	3.35E-05	0.00250941	0	0.166666667	0.666666667	0	0	0	70.5	0.509587805	0.187128673	0.094231886	0	4.74E-05	0.001774421	0	0.23570226	0.471404521	0	0	0	41.71930009	0.072673331	0.153482722	0.020692611	2
113	0.000877242	0.010037641	0.003554998	0.185546252	0.138888889	0.04047619	0	0.03030303	26.5	0.303282482	0.141335339	0.206588503	0	0.000901408	0.003887562	0.005634544	0.071924881	0.043033148	0.064153303	0	0.074226962	23.4499467	0.173365551	0.098223852	0.1288897	2
115	0.002713178	0.011292346	0.006273526	0.186813187	0.111111111	0.2	0	0	42	0.30952381	0.595238095	0.138321995	0	0	0	0	0	0	0	0	0	0	0	0	0	2
116	0.004142874	0.001254705	0.020075282	0.080882353	1	0.0625	0	0	8	0.40625	0.625	0.25	0	0	0	0	0	0	0	0	0	0	0	0	0	2
117	0	0.001254705	0	0	1	0	0	0	27	0.62962963	0.105624143	0.141289438	0	0	0	0	0	0	0	0	0	0	0	0	0	2
118	3.42E-05	0.001882058	0	0	0.75	0	0	0	26.5	0.330904748	0.207986153	0.212903702	0	4.84E-05	0.000887211	0	0	0.353553391	0	0	0	17.67766953	0.035047464	0.196508683	0.160692718	2
121	0.001113522	0.00250941	0.003764115	0.2	0.5	0.333333333	0	0	316	0.714488864	0.325648934	0.10563211	0	0	0	0	0	0	0	0	0	0	0	0	0	2
123	0.002118383	0.005018821	0.015056462	0.083333333	0.25	0.083333333	0	0	24	0.920138889	0.111111111	0.114583333	0	0	0	0	0	0	0	0	0	0	0	0	0	2
124	0.004113737	0	0.022584693	0.006535948	0	0.055555556	0	0	26	0.449704142	0.133136095	0.159763314	0	0	0	0	0	0	0	0	0	0	0	0	0	2
126	0.001275752	0.012547051	0.011919699	0.178711485	0.104166667	0.105555556	0	0	11.5	0.284499055	0.458412098	0.076559546	0	0.000247671	0.003548842	0.000887211	0.003169106	0.029462783	0.007856742	0	0	16.26345597	0.402342422	0.648292607	0.108271549	2
128	0.000255492	0.003764115	0	0	0.333333333	0	0	0	15	0.377777778	0.075555556	0.217777778	0	0	0	0	0	0	0	0	0	0	0	0	0	2
129	0.00167024	0.007528231	0.002091175	0.121794872	0.412037037	0.066666667	0	0	23	0.378548753	0.374058957	0.21260393	0	0.001461323	0.005469133	0.003622022	0.105557921	0.509238215	0.115470054	0	0	17.69180601	0.122512178	0.208943287	0.069109873	2
130	0.001623759	0.00250941	0.00250941	0	0.5	0.5	0	0	14	0.387755102	0.193877551	0.346938776	0	0	0	0	0	0	0	0	0	0	0	0	0	2
134	1.94E-06	0.003764115	0	0.333333333	0.333333333	0	0	0	2	1	0.5	0.5	0	0	0	0	0	0	0	0	0	0	0	0	0	2
135	0.006684572	0.010037641	0.022584693	0.064615385	0.125	0.055555556	0	0	81	0.343392775	0.151958543	0.17268709	0	0	0	0	0	0	0	0	0	0	0	0	0	2
136	3.35E-05	0.003764115	0	0.333333333	0.333333333	0	0	0	53	0.31007476	0.102171591	0.118547526	0	0	0	0	0	0	0	0	0	0	0	0	0	2
137	0.000950404	0.008782936	0.010037641	0.152380952	0.142857143	0.125	0	0	8	0.46875	0.4375	0.3125	0	0	0	0	0	0	0	0	0	0	0	0	0	2
139	0	0.001254705	0	0	1	0	0	0	27	0.48696845	0.374485597	0.124828532	0	0	0	0	0	0	0	0	0	0	0	0	0	2
140	0	0.003764115	0	1	0.333333333	0	0	0	8	0.46875	0.15625	0.3125	0	0	0	0	0	0	0	0	0	0	0	0	0	2
141	0.002713178	0.011292346	0.006273526	0.186813187	0.111111111	0.2	0	0	42	0.30952381	0.595238095	0.138321995	0	0	0	0	0	0	0	0	0	0	0	0	0	2
142	0	0.001254705	0	0	1	0	0	0	44	0.365702479	0.240075614	0.125708885	0	0	0	0	0	0	0	0	0	0	0	0	0	2
144	0	0.001254705	0	0	1	0	0	0	2	1	0.5	0.5	0	0	0	0	0	0	0	0	0	0	0	0	0	2
145	0.001113522	0.00250941	0.003764115	0.2	0.5	0.333333333	0	0	316	0.714488864	0.325648934	0.10563211	0	0	0	0	0	0	0	0	0	0	0	0	0	2
146	0.001089424	0.011292346	0.004391468	0.240350877	0.125	0.071428571	0	0	46	0.399883722	0.163107677	0.203589146	0	0.001203673	0.005323263	0.006210474	0.057064758	0.058925565	0.101015254	0	0	28.28427125	0.112297352	0.141712589	0.059358764	2
147	0.001426061	0.011292346	0	0.333333333	0.111111111	0	0	0	7	0.551020408	0.306122449	0.224489796	0	0	0	0	0	0	0	0	0	0	0	0	0	2
150	0.002734663	0.008155583	0.006900878	0.151785714	0.1625	0.045454545	0	0	52.5	0.512249135	0.160380623	0.177846021	0	0.000618182	0.002661632	0.009759316	0.03788072	0.053033009	0.064282435	0	0	45.96194078	0.010961378	0.027745989	0.137396475	2
151	0.002228688	0.001254705	0.016311167	0.076923077	1	0.076923077	0	0	23	0.217391304	0.761814745	0.572778828	1	0	0	0	0	0	0	0	0	0	0	0	0	2
152	0.000387467	0.005018821	0	0	0.25	0	0	0	48	0.559027778	0.097222222	0.143229167	0	0	0	0	0	0	0	0	0	0	0	0	0	2
9336	0.000950404	0.008782936	0.010037641	0.152380952	0.142857143	0.125	0	0	8	0.46875	0.4375	0.3125	0	0	0	0	0	0	0	0	0	0	0	0	0	2
155	0	0.001254705	0	0	1	0	0	0	12	0.291666667	0.514792899	0.230769231	0	0	0	0	0	0	0	0	0	0	0	0	0	2
157	4.18E-05	0.003764115	0	0.666666667	0.333333333	0	0	0	18	0.358024691	0.185185185	0.172839506	0	0	0	0	0	0	0	0	0	0	0	0	0	2
161	3.35E-05	0.003764115	0	0.333333333	0.333333333	0	0	0	53	0.31007476	0.102171591	0.118547526	0	0	0	0	0	0	0	0	0	0	0	0	0	2
162	0.004529939	0.010037641	0.018820577	0.146245059	0.125	0.066666667	0	0.055555556	9	0.50617284	0.407407407	0.283950617	0	0	0	0	0	0	0	0	0	0	0	0	0	2
163	2.04E-05	0.00250941	0	0	0.5	0	0	0	16	0.6796875	0.1171875	0.203125	0	0	0	0	0	0	0	0	0	0	0	0	0	2
164	0.000739855	0.003764115	0	0.333333333	0.333333333	0	0	0	190	0.37833795	0.069473684	0.093019391	1	0	0	0	0	0	0	0	0	0	0	0	0	2
165	0.000304636	0.005018821	0	0	0.25	0	0	0	98	0.591836735	0.13452728	0.097042899	3	0	0	0	0	0	0	0	0	0	0	0	0	2
166	0.002334305	0.008155583	0.005646173	0.315359477	0.180555556	0.055555556	0	0	97	0.313948187	0.093742958	0.254191697	2	0.003086567	0.004436053	0.007984895	0.261121132	0.098209275	0.07856742	0	0	42.42640687	0.099021227	0.049717101	0.067439471	2
167	0	0.001254705	0	0	1	0	0	0	27	0.585733882	0.322359396	0.102880658	0	0	0	0	0	0	0	0	0	0	0	0	0	2
168	0.001275752	0.012547051	0.011919699	0.178711485	0.104166667	0.105555556	0	0	11.5	0.284499055	0.458412098	0.076559546	4	0.000247671	0.003548842	0.000887211	0.003169106	0.029462783	0.007856742	0	0	16.26345597	0.402342422	0.648292607	0.108271549	2
169	0	0.001254705	0	0	1	0	0	0	23	0.508506616	0.156899811	0.765595463	0	0	0	0	0	0	0	0	0	0	0	0	0	2
170	6.47E-05	0.00250941	0	0	0.5	0	0	0	130	0.910650888	0.280828402	0.227337278	0	0	0	0	0	0	0	0	0	0	0	0	0	2
171	0	0.001254705	0	0	1	0	0	0	35	0.428571429	0.074285714	0.170612245	1	0	0	0	0	0	0	0	0	0	0	0	0	2
172	4.20E-06	0.00250941	0	1	0.5	0	0	0	16	0.5	1	0.3671875	2	0	0	0	0	0	0	0	0	0	0	0	0	2
173	0.001525166	0.009619406	0.007109996	0.186704506	0.231481481	0.255952381	0	0	21	0.45851722	0.239983695	0.261142394	0	0.00047246	0.006438647	0.004033313	0.161692132	0.232958252	0.211539948	0	0	6.244997998	0.062998901	0.039930052	0.079164597	2
174	0.002292636	0.006900878	0.005646173	0.065359477	0.305555556	0.055555556	0	0	40.5	0.275026027	0.202763217	0.266517701	0	0.003145495	0.006210474	0.007984895	0.092432259	0.27498597	0.07856742	0	0	37.4766594	0.043976981	0.20389503	0.084871073	2
175	0.003753735	0.00250941	0.016311167	0.047619048	0.5	0.076923077	0	0	35	0.330612245	0.102040816	0.172244898	0	0	0	0	0	0	0	0	0	0	0	0	0	2
176	0.000770211	0.010037641	0.001882058	0.128676471	0.285714286	0.166666667	0	0	23	0.293202901	0.187282847	0.231877214	0	0.000991696	0.010646526	0.002661632	0.18197601	0.303045763	0.23570226	0	0	16.97056275	0.099083204	0.097461235	0.035731016	2
177	6.47E-05	0.00250941	0	0	0.5	0	0	0	130	0.910650888	0.280828402	0.227337278	0	0	0	0	0	0	0	0	0	0	0	0	0	2
181	3.50E-05	0.003764115	0	0.666666667	0.333333333	0	0	0	160	0.95078125	0.28953125	0.274296875	0	0	0	0	0	0	0	0	0	0	0	0	0	2
182	0.000333994	0.00250941	0	0	0.5	0	0	0	21	0.160997732	0.274376417	0.160997732	0	0	0	0	0	0	0	0	0	0	0	0	0	2
183	0.001192059	0.007528231	0.011292346	0.2	0.166666667	0.111111111	0	0	75	0.361777778	0.0656	0.175466667	0	0	0	0	0	0	0	0	0	0	0	0	0	2
187	0.001971809	0.008782936	0.006273526	0.148962149	0.155555556	0.2	0.1	0	60	0.374518644	0.364844557	0.146084075	0	0.001048454	0.003548842	0	0.053529451	0.062853936	0	0.141421356	0	25.45584412	0.091916576	0.325825666	0.010977238	2
188	1.69E-05	0.00250941	0	0	0.5	0	0	0	51	0.307189542	0.102652826	0.125720877	0	0	0	0	0	0	0	0	0	0	0	0	0	2
189	6.70E-05	0.00250941	0	1	0.5	0	0	0	9	0.654320988	0.62962963	0.185185185	0	0	0	0	0	0	0	0	0	0	0	0	0	2
191	0	0.001254705	0	0	1	0	0	0	0	0	0	0	0	0	0	0	0	0	0	0	0	0	0	0	0	2
192	2.10E-06	0.001882058	0	0.5	0.75	0	0	0	34.5	0.451176857	0.264516765	0.120749507	0	2.97E-06	0.000887211	0	0.707106781	0.353553391	0	0	0	6.363961031	0.135042983	0.276455042	0.030367005	2
193	0.000255492	0.003764115	0	0	0.333333333	0	0	0	15	0.377777778	0.075555556	0.217777778	0	0	0	0	0	0	0	0	0	0	0	0	0	2
194	0.00952987	0.006273526	0.031367629	0.082758621	0.2	0.04	0	0	10	0.4	0.28	0.18	0	0	0	0	0	0	0	0	0	0	0	0	0	2
196	0	0.001254705	0	0	1	0	0	0	14	0.867346939	0.244897959	0.204081633	0	0	0	0	0	0	0	0	0	0	0	0	0	2
198	0.001113522	0.00250941	0.003764115	0.2	0.5	0.333333333	0	0	316	0.714488864	0.325648934	0.10563211	0	0	0	0	0	0	0	0	0	0	0	0	0	2
199	0	0.001254705	0	0	1	0	0	0	39	0.355687048	0.069033531	0.099276792	0	0	0	0	0	0	0	0	0	0	0	0	0	2
200	0	0.001254705	0	0	1	0	0	0	13	0.727810651	0.420118343	0.159763314	0	0	0	0	0	0	0	0	0	0	0	0	0	2
9338	0.001186506	0.006900878	0.006273526	0.104166667	0.183333333	0.05	0	0.090909091	28.5	0.273248594	0.162100957	0.195795895	0	0.001330102	0.000887211	0.008872105	0.005892557	0.023570226	0.070710678	0	0.128564869	14.8492424	0.067513227	0.002272825	0.028642758	2
202	0.001113522	0.00250941	0.003764115	0.2	0.5	0.333333333	0	0	316	0.714488864	0.325648934	0.10563211	0	0	0	0	0	0	0	0	0	0	0	0	0	2
203	0.001471446	0.017565872	0.003764115	0.257352941	0.071428571	0.333333333	0	0	35	0.363265306	0.118367347	0.257142857	0	0	0	0	0	0	0	0	0	0	0	0	0	2
204	2.37E-05	0.003764115	0	0.666666667	0.333333333	0	0	0	19	0.40166205	0.290858726	0.168975069	0	0	0	0	0	0	0	0	0	0	0	0	0	2
205	1.94E-06	0.003764115	0	0.333333333	0.333333333	0	0	0	2	1	0.5	0.5	0	0	0	0	0	0	0	0	0	0	0	0	0	2
207	0.000556582	0.005018821	0	0	0.25	0	0	0	77	0.21065947	0.652555237	0.086186541	0	0	0	0	0	0	0	0	0	0	0	0	0	2
209	0.000861021	0.003764115	0.006273526	0.068181818	0.6	0.05	0	0	160	0.747038132	0.162239541	0.129380991	0	0.000801231	0.003548842	0.008872105	0.044997704	0.565685425	0.070710678	0	0	205.0609665	0.258226469	0.022023371	0.062157999	2
210	2.21E-05	0.00250941	0	0	0.5	0	0	0	73	0.376243198	0.122537061	0.112403828	0	0	0	0	0	0	0	0	0	0	0	0	0	2
211	0.002713178	0.011292346	0.006273526	0.186813187	0.111111111	0.2	0	0	42	0.30952381	0.595238095	0.138321995	0	0	0	0	0	0	0	0	0	0	0	0	0	2
213	0.002401	0	0.010037641	0.071428571	0	0.125	0	0	191	0.928620378	0.353197555	0.138839396	0	0	0	0	0	0	0	0	0	0	0	0	0	2
215	0.004529939	0.010037641	0.018820577	0.146245059	0.125	0.066666667	0	0.055555556	9	0.50617284	0.407407407	0.283950617	0	0	0	0	0	0	0	0	0	0	0	0	0	2
217	0.006459515	0.007528231	0.022584693	0.083333333	0.166666667	0.055555556	0	0	27	0.371742112	0.316872428	0.204389575	0	0	0	0	0	0	0	0	0	0	0	0	0	2
9339	0.005522745	0.003764115	0.025094103	0.035573123	0.333333333	0.05	0	0	15	1	0.653333333	0.315555556	0	0	0	0	0	0	0	0	0	0	0	0	0	2
218	1.37E-05	0.00250941	0	0	0.5	0	0	0	7	0.428571429	0.265306122	0.755102041	0	0	0	0	0	0	0	0	0	0	0	0	0	2
220	0.002297542	0.010037641	0	0.178571429	0.125	0	0	0	20	0.52	0.18	0.275	0	0	0	0	0	0	0	0	0	0	0	0	0	2
222	0.001709442	0.012965286	0.007946466	0.132467532	0.103174603	0.07037037	0	0	18	0.380852733	0.46132991	0.298008707	0	0.001193539	0.003622022	0.006910377	0.043951654	0.034366087	0.061195228	0	0	7	0.171409963	0.394703402	0.262399643	2
224	3.50E-05	0.003764115	0	0.666666667	0.333333333	0	0	0	160	0.95078125	0.28953125	0.274296875	0	0	0	0	0	0	0	0	0	0	0	0	0	2
225	0.002553786	0.011292346	0.0097867	0.213351784	0.124126984	0.093907563	0	0	39.2	0.397694448	0.205558651	0.226090739	0	0.00250937	0.003867261	0.00760107	0.08220949	0.049003036	0.062865694	0	0	22.81885186	0.089052991	0.075882874	0.084855365	2
226	0	0.001254705	0	0	1	0	0	0	18	0.308641975	0.395061728	0.209876543	1	0	0	0	0	0	0	0	0	0	0	0	0	2
227	0.001275752	0.012547051	0.011919699	0.178711485	0.104166667	0.105555556	0	0	11.5	0.284499055	0.458412098	0.076559546	0	0.000247671	0.003548842	0.000887211	0.003169106	0.029462783	0.007856742	0	0	16.26345597	0.402342422	0.648292607	0.108271549	2
228	0.000768102	0.005646173	0	0.095238095	0.321428571	0	0	0	29	0.388257264	0.205125187	0.470399925	0	0.001066877	0.004436053	0	0.134687006	0.252538136	0	0	0	31.11269837	0.057012839	0.085108695	0.402629594	2
229	0.005031513	0.012547051	0.023839398	0.118226601	0.1	0.052631579	0	0	88	0.438533058	0.19963843	0.088068182	0	0	0	0	0	0	0	0	0	0	0	0	0	2
230	0.006684572	0.010037641	0.022584693	0.064615385	0.125	0.055555556	0	0	81	0.343392775	0.151958543	0.17268709	0	0	0	0	0	0	0	0	0	0	0	0	0	2
231	0.000171702	0.005018821	0	0.166666667	0.25	0	0	0	21	0.487528345	0.342403628	0.120181406	1	0	0	0	0	0	0	0	0	0	0	0	0	2
232	0.000364981	0.001254705	0.003764115	0	1	0.333333333	0	0	66	0.459136823	0.365472911	0.110651974	0	0	0	0	0	0	0	0	0	0	0	0	0	2
233	0.002334305	0.008155583	0.005646173	0.315359477	0.180555556	0.055555556	0	0	97	0.313948187	0.093742958	0.254191697	0	0.003086567	0.004436053	0.007984895	0.261121132	0.098209275	0.07856742	0	0	42.42640687	0.099021227	0.049717101	0.067439471	2
234	0.002253265	0.015056462	0	0.136363636	0.083333333	0	0	0	20	0.52	0.225	0.12	1	0	0	0	0	0	0	0	0	0	0	0	0	2
235	1.43E-05	0.00250941	0	0	0.5	0	0	0	16	0.5078125	0.078125	0.2421875	0	0	0	0	0	0	0	0	0	0	0	0	0	2
236	7.31E-05	0.005018821	0	0.333333333	0.25	0	0	0	0	0	0	0	0	0	0	0	0	0	0	0	0	0	0	0	0	2
237	0.001275752	0.012547051	0.011919699	0.178711485	0.104166667	0.105555556	0	0	11.5	0.284499055	0.458412098	0.076559546	2	0.000247671	0.003548842	0.000887211	0.003169106	0.029462783	0.007856742	0	0	16.26345597	0.402342422	0.648292607	0.108271549	2
241	0.00013361	0.005018821	0	0	0.25	0	0	0	34	0.321799308	0.942906574	0.219723183	0	0	0	0	0	0	0	0	0	0	0	0	0	2
243	2.58E-05	0.00250941	0	0	0.5	0	0	0	16	0.390625	0.1640625	0.109375	0	0	0	0	0	0	0	0	0	0	0	0	0	2
245	2.69E-05	0.003764115	0	0.666666667	0.333333333	0	0	0	30	0.397777778	0.68	0.122222222	0	0	0	0	0	0	0	0	0	0	0	0	0	2
246	0.004764935	0.005018821	0.015683814	0.374712644	0.266666667	0.02	0	0	33	0.483482143	0.22067602	0.15377551	0	0.006738636	0.001774421	0.022180263	0.412885339	0.094280904	0.028284271	0	0	32.52691193	0.118061579	0.083896777	0.037087029	2
249	0	0.001254705	0	0	1	0	0	0	8	1	0.46875	0.28125	0	0	0	0	0	0	0	0	0	0	0	0	0	2
250	0.000251017	0.007528231	0	0.133333333	0.166666667	0	0	0	11	0.438016529	0.223140496	0.272727273	0	0	0	0	0	0	0	0	0	0	0	0	0	2
251	0.000140354	0.00250941	0	0	0.5	0	0	0	119	0.818656875	0.220111574	0.105147942	0	0	0	0	0	0	0	0	0	0	0	0	0	2
252	0	0.001254705	0	0	1	0	0	0	74	0.69247626	0.217311907	0.132943755	0	0	0	0	0	0	0	0	0	0	0	0	0	2
253	0	0.001254705	0	0	1	0	0	0	103	0.989797003	0.228001959	0.166616785	0	0	0	0	0	0	0	0	0	8.485281374	0.014429217	0.044530733	0.030165681	2
254	0	0.001254705	0	0	1	0	0	0	13	0.727810651	0.420118343	0.159763314	0	0	0	0	0	0	0	0	0	0	0	0	0	2
256	0.000211057	0.003764115	0	0	0.333333333	0	0	0	18	0.302469136	0.543209877	0.12345679	0	0	0	0	0	0	0	0	0	0	0	0	0	2
257	0	0.001254705	0	0	1	0	0	0	30	0.388888889	0.448888889	0.126666667	0	0	0	0	0	0	0	0	0	0	0	0	0	2
258	0.000943086	0.008782936	0	0.095238095	0.142857143	0	0	0	10	0.34	0.22	0.14	0	0	0	0	0	0	0	0	0	0	0	0	0	2
260	0.000387467	0.005018821	0	0	0.25	0	0	0	48	0.559027778	0.097222222	0.143229167	0	0	0	0	0	0	0	0	0	0	0	0	0	2
261	0.002713178	0.011292346	0.006273526	0.186813187	0.111111111	0.2	0	0	42	0.30952381	0.595238095	0.138321995	0	0	0	0	0	0	0	0	0	0	0	0	0	2
262	2.82E-05	0.00250941	0	0	0.5	0	0	0	2	1	0.5	0.5	0	0	0	0	0	0	0	0	0	0	0	0	0	2
263	0.002596471	0.005646173	0.010037641	0.128571429	0.225	0.03125	0.5	0	11.5	0.719008264	0.539256198	0.555785124	0	0.003429418	0.000887211	0.014195368	0.053874802	0.035355339	0.044194174	0.707106781	0	14.8492424	0.397382323	0.651590133	0.628214702	2
264	0.000251017	0.007528231	0	0.133333333	0.166666667	0	0	0	11	0.438016529	0.223140496	0.272727273	0	0	0	0	0	0	0	0	0	0	0	0	0	2
267	0.002713178	0.011292346	0.006273526	0.186813187	0.111111111	0.2	0	0	42	0.30952381	0.595238095	0.138321995	0	0	0	0	0	0	0	0	0	0	0	0	0	2
268	0.001445602	0.007528231	0.001568381	0.124679487	0.350694444	0.05	0	0	29.75	0.405870616	0.388537042	0.168273154	0	0.001274948	0.004465528	0.003136763	0.086380556	0.433513584	0.1	0	0	12.5	0.092873459	0.31174487	0.075517564	2
269	0.000251017	0.007528231	0	0.133333333	0.166666667	0	0	0	11	0.438016529	0.223140496	0.272727273	0	0	0	0	0	0	0	0	0	0	0	0	0	2
271	0.000251757	0.007528231	0	0.133333333	0.166666667	0	0	0	0	0	0	0	0	0	0	0	0	0	0	0	0	0	0	0	0	2
273	0.000969434	0.006273526	0.002091175	0.083333333	0.437037037	0.066666667	0.066666667	0	114.3333333	0.650303059	0.230052752	0.1534441	0	0.000868849	0.005018821	0.003622022	0.073493092	0.489561826	0.115470054	0.115470054	0	66.42539675	0.193186839	0.102567379	0.020302305	2
274	0.002433065	0.006691761	0.007528231	0.100903541	0.422619048	0.018518519	0	0	41.66666667	0.30099497	0.205987443	0.175002473	0	0.003694715	0.004750237	0.013039278	0.123125782	0.500106281	0.032075015	0	0	37.22006627	0.045180292	0.123170429	0.048371211	2
275	0.001556203	0.005855291	0.003764115	0.210239651	0.453703704	0.037037037	0	0	77.66666667	0.327861141	0.085506482	0.202553395	0	0.002565107	0.00507083	0.006519639	0.259311889	0.478175975	0.06415003	0	0	44.9592408	0.074049393	0.037939606	0.101358688	2
276	2.21E-05	0.00250941	0	0	0.5	0	0	0	73	0.376243198	0.122537061	0.112403828	0	0	0	0	0	0	0	0	0	0	0	0	0	2
277	0.000802163	0.005855291	0.00418235	0.180555556	0.233333333	0.033333333	0	0.060606061	36.66666667	0.285523982	0.142124502	0.170046438	0	0.001152278	0.001916594	0.007244044	0.132375028	0.08819171	0.057735027	0	0.104972776	17.61628035	0.052259673	0.03463754	0.048982724	2
278	0.001100623	0.015056462	0.011292346	0.180952381	0.083333333	0.111111111	0	0	23	0.56899811	0.916824197	0.153119093	0	0	0	0	0	0	0	0	0	0	0	0	0	2
279	7.31E-05	0.005018821	0	0.333333333	0.25	0	0	0	0	0	0	0	0	0	0	0	0	0	0	0	0	0	0	0	0	2
280	0	0.001254705	0	0	1	0	0	0	97	0.979594006	0.157615049	0.149750239	0	0	0	0	0	0	0	0	0	0	0	0	0	2
281	0.000171506	0.005018821	0	0.166666667	0.25	0	0	0	1	1	1	1	0	0	0	0	0	0	0	0	0	0	0	0	0	2
282	4.13E-05	0.00250941	0	0	0.5	0	0	0	77	0.341541575	0.283858998	0.221453871	0	0	0	0	0	0	0	0	0	0	0	0	0	2
283	0.000364981	0.001254705	0.003764115	0	1	0.333333333	0	0	66	0.459136823	0.365472911	0.110651974	0	0	0	0	0	0	0	0	0	0	0	0	0	2
284	0.000771689	0.007528231	0	0.133333333	0.166666667	0	0	0	18	0.438271605	0.709876543	0.160493827	0	0	0	0	0	0	0	0	0	0	0	0	0	2
285	0.00418731	0.005018821	0.017565872	0.091503268	0.25	0.071428571	0	0	25	0.3696	0.3728	0.1968	0	0	0	0	0	0	0	0	0	0	0	0	0	2
286	2.32E-05	0.00250941	0	0	0.5	0	0	0	59	0.753519104	0.750646366	0.065785694	0	0	0	0	0	0	0	0	0	0	0	0	0	2
288	0	0.001254705	0	0	1	0	0	0	44	0.365702479	0.240075614	0.125708885	0	0	0	0	0	0	0	0	0	0	0	0	0	2
291	0.003171784	0.006273526	0.013801757	0.125	0.2	0.090909091	0	0	85	0.50449827	0.140761246	0.080692042	0	0	0	0	0	0	0	0	0	0	0	0	0	2
292	0.000670269	0.007528231	0	0.266666667	0.166666667	0	0	0	13	0.301775148	0.514792899	0.278106509	0	0	0	0	0	0	0	0	0	0	0	0	0	2
294	6.84E-05	0.00250941	0	0	0.5	0	0	0	14	0.306122449	0.346938776	0.326530612	0	0	0	0	0	0	0	0	0	0	0	0	0	2
297	0.001100623	0.015056462	0.011292346	0.180952381	0.083333333	0.111111111	0	0	23	0.56899811	0.916824197	0.153119093	0	0	0	0	0	0	0	0	0	0	0	0	0	2
299	0.000251387	0.007528231	0	0.133333333	0.166666667	0	0	0	5.5	0.219008264	0.111570248	0.136363636	0	5.23E-07	0	0	0	0	0	0	0	7.778174593	0.309724458	0.157784158	0.192847304	2
300	0.000943086	0.008782936	0	0.095238095	0.142857143	0	0	0	10	0.34	0.22	0.14	0	0	0	0	0	0	0	0	0	0	0	0	0	2
303	0.000388229	0.004391468	0	0.133333333	0.583333333	0	0	0	7.5	0.534722222	0.590277778	0.25	0	0.000549039	0.004436053	0	0.188561808	0.589255651	0	0	0	6.363961031	0.029462783	0.579434723	0.11785113	2
304	0.000211057	0.003764115	0	0	0.333333333	0	0	0	18	0.302469136	0.543209877	0.12345679	0	0	0	0	0	0	0	0	0	0	0	0	0	2
312	0.007001262	0.006273526	0.021329987	0.082251082	0.2	0.058823529	0	0	74	0.334550767	0.253469686	0.144631118	0	0	0	0	0	0	0	0	0	0	0	0	0	2
313	0.000101019	0.00250941	0	0	0.5	0	0	0	11	0.355371901	0.355371901	0.305785124	0	0	0	0	0	0	0	0	0	0	0	0	0	2
317	0.003084618	0.015056462	0.012547051	0.121212121	0.083333333	0.1	0	0	21	0.233560091	0.247165533	0.600907029	0	0	0	0	0	0	0	0	0	0	0	0	0	2
319	0.000614624	0.008782936	0	0.238095238	0.142857143	0	0	0	37	0.253469686	0.119065011	0.127830533	0	0	0	0	0	0	0	0	0	0	0	0	0	2
323	0.002713178	0.011292346	0.006273526	0.186813187	0.111111111	0.2	0	0	42	0.30952381	0.595238095	0.138321995	0	0	0	0	0	0	0	0	0	0	0	0	0	2
324	0.003171784	0.006273526	0.013801757	0.125	0.2	0.090909091	0	0	85	0.50449827	0.140761246	0.080692042	0	0	0	0	0	0	0	0	0	0	0	0	0	2
325	0.003171784	0.006273526	0.013801757	0.125	0.2	0.090909091	0	0	85	0.50449827	0.140761246	0.080692042	0	0	0	0	0	0	0	0	0	0	0	0	0	2
327	0.000151772	0.005018821	0	0.5	0.25	0	0	0	127	0.383966768	0.128898258	0.301878604	0	0	0	0	0	0	0	0	0	0	0	0	0	2
328	0.00209262	0.015056462	0.011919699	0.151082251	0.083333333	0.105555556	0	0	22	0.4012791	0.581994865	0.377013061	0	0.001402897	0	0.000887211	0.042242743	0	0.007856742	0	0	1.414213562	0.237190498	0.473520182	0.316633887	2
329	0.001089424	0.011292346	0.004391468	0.240350877	0.125	0.071428571	0	0	46	0.399883722	0.163107677	0.203589146	0	0.001203673	0.005323263	0.006210474	0.057064758	0.058925565	0.101015254	0	0	28.28427125	0.112297352	0.141712589	0.059358764	2
330	0.001350943	0.011919699	0.005018821	0.184232026	0.135714286	0.266666667	0.1	0	56.5	0.401389392	0.126409183	0.205494505	0	0.000170417	0.007984895	0.001774421	0.10340859	0.090913729	0.094280904	0.141421356	0	30.40559159	0.053915599	0.011372874	0.073041799	2
331	0.000125509	0.004391468	0	0.066666667	0.583333333	0	0	0	6	0.719008264	0.611570248	0.636363636	0	0.000177496	0.004436053	0	0.094280904	0.589255651	0	0	0	7.071067812	0.397382323	0.549322623	0.514259477	2
333	0.001394531	0.007528231	0.013801757	0.110294118	0.166666667	0.090909091	0	0	24	0.597222222	0.295138889	0.107638889	0	0	0	0	0	0	0	0	0	0	0	0	0	2
334	2.04E-05	0.00250941	0	0	0.5	0	0	0	16	0.6796875	0.1171875	0.203125	0	0	0	0	0	0	0	0	0	0	0	0	0	2
335	0.000999129	0.006273526	0.001254705	0.333333333	0.2	1	0	0	57	0.317943983	0.499538319	0.185595568	0	0	0	0	0	0	0	0	0	0	0	0	0	2
9490	0.00139406	0.010874111	0.008364701	0.223741543	0.131481481	0.155952381	0.066666667	0	42.33333333	0.475770012	0.220174851	0.196778187	0	0.000485805	0.00440638	0.001916594	0.097542948	0.060942528	0.03917734	0.115470054	0	30.92463958	0.034630993	0.074239532	0.046137173	2
337	0.000454801	0.015056462	0	0.257575758	0.083333333	0	0	0	17	0.356401384	0.134948097	0.384083045	0	0	0	0	0	0	0	0	0	0	0	0	0	2
338	0.001623759	0.00250941	0.00250941	0	0.5	0.5	0	0	14	0.387755102	0.193877551	0.346938776	0	0	0	0	0	0	0	0	0	0	0	0	0	2
339	0.001516545	0	0.008782936	0.095238095	0	0.142857143	0	0	9	0.308641975	0.62962963	0.111111111	0	0	0	0	0	0	0	0	0	0	0	0	0	2
340	0.000238299	0.007528231	0	0.2	0.166666667	0	0	0	66	0.320477502	0.062901745	0.161616162	0	0	0	0	0	0	0	0	0	0	0	0	0	2
342	0.000193446	0.00418235	0.00083647	0.044444444	0.5	0.166666667	0	0	46.66666667	0.364411259	0.080929185	0.127909926	0	0.000104249	0.003157605	0.001448809	0.076980036	0.440958552	0.288675135	0	0	68.2519841	0.357915241	0.083745402	0.113763745	2
344	0.000656577	0.005018821	0	0.103703704	0.7	0	0	0	58.33333333	0.568254189	0.373757446	0.230277977	0	0.001137224	0.006519639	0	0.179620084	0.519615242	0	0	0	68.09062588	0.373917454	0.542406968	0.233618012	2
347	0.00162757	0.011292346	0.006273526	0.214181287	0.125	0.238095238	0	0	18	0.480519481	0.367979423	0.227736549	0	0.000472542	0.005323263	0.003548842	0.02791211	0.058925565	0.134687006	0	0	5.656854249	0.229580124	0.374305049	0.192191361	2
348	0.000286386	0.010037641	0	0.212121212	0.166666667	0	0	0	27	0.47659368	0.205165794	0.269105073	0	0.000238175	0.007097684	0	0.064282435	0.11785113	0	0	0	14.14213562	0.169977574	0.09930282	0.162603408	2
349	0	0.001254705	0	0	1	0	0	0	20	1	0.215	0.47	0	0	0	0	0	0	0	0	0	0	0	0	0	2
350	0.000454801	0.015056462	0	0.257575758	0.083333333	0	0	0	17	0.356401384	0.134948097	0.384083045	0	0	0	0	0	0	0	0	0	0	0	0	0	2
352	0.000829356	0.003136763	0.001254705	0.333333333	0.416666667	0.25	0	0	87	0.669268176	0.241704401	0.310617825	0	0.001123455	0.000887211	0.001774421	0.471404521	0.11785113	0.353553391	0	0	103.2375901	0.398119607	0.067637379	0.05136558	2
353	0.001427577	0.001254705	0.012547051	0.036363636	1	0.1	0	0	305	0.929631819	0.177812416	0.085428648	0	0	0	0	0	0	0	0	0	0	0	0	0	2
354	0.001095594	0.006900878	0.006273526	0.266666667	0.183333333	0.555555556	0	0	66	0.33986088	0.28256916	0.180531117	0	0.000136422	0.000887211	0.007097684	0.094280904	0.023570226	0.628539361	0	0	12.72792206	0.030995174	0.306840728	0.007162215	2
355	0	0.003764115	0	0.666666667	0.333333333	0	0	0	56	0.566964286	0.161352041	0.12755102	0	0	0	0	0	0	0	0	0	0	0	0	0	2
356	0.000171506	0.005018821	0	0.166666667	0.25	0	0	0	1	1	1	1	0	0	0	0	0	0	0	0	0	0	0	0	0	2
357	0.000454801	0.015056462	0	0.257575758	0.083333333	0	0	0	17	0.356401384	0.134948097	0.384083045	0	0	0	0	0	0	0	0	0	0	0	0	0	2
358	0.000454801	0.015056462	0	0.257575758	0.083333333	0	0	0	17	0.356401384	0.134948097	0.384083045	0	0	0	0	0	0	0	0	0	0	0	0	0	2
359	0.003753735	0.00250941	0.016311167	0.047619048	0.5	0.076923077	0	0	35	0.330612245	0.102040816	0.172244898	0	0	0	0	0	0	0	0	0	0	0	0	0	2
361	0.003500631	0.005018821	0.010664994	0.541125541	0.266666667	0.029411765	0	0	39	0.354775383	0.314234843	0.197315559	0	0.00495064	0.001774421	0.015082579	0.648946483	0.094280904	0.041594517	0	0	49.49747468	0.028601927	0.085934909	0.074507051	2
362	0.001341239	0.011292346	0	0.138888889	0.111111111	0	0	0	13	0.443786982	0.266272189	0.112426036	0	0	0	0	0	0	0	0	0	0	0	0	0	2
364	0.000551916	0.006273526	0	0.3	0.2	0	0	0	30	0.217777778	0.22	0.197777778	0	0	0	0	0	0	0	0	0	0	0	0	0	2
366	0.000171506	0.005018821	0	0.166666667	0.25	0	0	0	1	1	1	1	0	0	0	0	0	0	0	0	0	0	0	0	0	2
369	0.001550323	0.008155583	0.003136763	0.093406593	0.180555556	0.1	0	0	45	0.434275794	0.346230159	0.140775581	0	0.001644526	0.004436053	0.004436053	0.132096871	0.098209275	0.141421356	0	0	4.242640687	0.176425948	0.352150401	0.003469894	2
370	0	0.001254705	0	0	1	0	0	0	17	0.411764706	0.224913495	0.176470588	0	0	0	0	0	0	0	0	0	0	0	0	0	2
371	0.00212703	0.007528231	0.012547051	0.108333333	0.166666667	0.1	0	0.181818182	39	0.225509533	0.163708087	0.175542406	0	0	0	0	0	0	0	0	0	0	0	0	0	2
373	0.000556582	0.005018821	0	0	0.25	0	0	0	77	0.21065947	0.652555237	0.086186541	0	0	0	0	0	0	0	0	0	0	0	0	0	2
375	0.002713178	0.011292346	0.006273526	0.186813187	0.111111111	0.2	0	0	42	0.30952381	0.595238095	0.138321995	0	0	0	0	0	0	0	0	0	0	0	0	0	2
376	0.000559719	0.005855291	0.000418235	0.238095238	0.280952381	0.333333333	0	0	71	0.264436007	0.3381429	0.168452716	0	0.000467196	0.003157605	0.000724404	0.207566616	0.191840353	0.577350269	0	0	68.08817812	0.048567309	0.139778094	0.049031898	2
377	0.001550323	0.008155583	0.003136763	0.093406593	0.180555556	0.1	0	0	45	0.434275794	0.346230159	0.140775581	0	0.001644526	0.004436053	0.004436053	0.132096871	0.098209275	0.141421356	0	0	4.242640687	0.176425948	0.352150401	0.003469894	2
378	0.000290596	0.003764115	0	0	0.333333333	0	0	0	29	0.498216409	0.11058264	0.227110583	0	0	0	0	0	0	0	0	0	0	0	0	0	2
383	0.00209262	0.015056462	0.011919699	0.151082251	0.083333333	0.105555556	0	0	22	0.4012791	0.581994865	0.377013061	0	0.001402897	0	0.000887211	0.042242743	0	0.007856742	0	0	1.414213562	0.237190498	0.473520182	0.316633887	2
384	0	0.001254705	0	0	1	0	0	0	1	1	1	1	0	0	0	0	0	0	0	0	0	0	0	0	0	2
386	0.001427577	0.001254705	0.012547051	0.036363636	1	0.1	0	0	305	0.929631819	0.177812416	0.085428648	0	0	0	0	0	0	0	0	0	0	0	0	0	2
9341	0.002396385	0.00250941	0.006273526	0.047619048	0.5	0.2	0	0	240	0.888298611	0.321041667	0.121076389	0	0	0	0	0	0	0	0	0	0	0	0	0	2
390	0	0.001254705	0	0	1	0	0	0	97	0.979594006	0.196513976	0.145286428	0	0	0	0	0	0	0	0	0	0	0	0	0	2
393	0.000251387	0.007528231	0	0.133333333	0.166666667	0	0	0	5.5	0.219008264	0.111570248	0.136363636	0	5.23E-07	0	0	0	0	0	0	0	7.778174593	0.309724458	0.157784158	0.192847304	2
394	0	0.001254705	0	0	1	0	0	0	109	1	0.259489942	0.187947142	0	0	0	0	0	0	0	0	0	0	0	0	0	2
397	0.00212703	0.007528231	0.012547051	0.108333333	0.166666667	0.1	0	0.181818182	39	0.225509533	0.163708087	0.175542406	0	0	0	0	0	0	0	0	0	0	0	0	0	2
398	0.004529939	0.010037641	0.018820577	0.146245059	0.125	0.066666667	0	0.055555556	9	0.50617284	0.407407407	0.283950617	0	0	0	0	0	0	0	0	0	0	0	0	0	2
399	0.000735646	0.003764115	0.005018821	0.25	0.361111111	0.027777778	0	0	19	0.738901655	0.308802559	0.25029989	0	0.001197592	0.001254705	0.008692852	0.363241579	0.127293769	0.048112522	0	0	15.13274595	0.38514935	0.194525759	0.21651949	2
400	0.003084618	0.015056462	0.012547051	0.121212121	0.083333333	0.1	0	0	21	0.233560091	0.247165533	0.600907029	0	0	0	0	0	0	0	0	0	0	0	0	0	2
9342	0.000251387	0.007528231	0	0.133333333	0.166666667	0	0	0	5.5	0.219008264	0.111570248	0.136363636	0	5.23E-07	0	0	0	0	0	0	0	7.778174593	0.309724458	0.157784158	0.192847304	2
402	0.000579825	0.003764115	0.007528231	0.25	0.333333333	0.166666667	0	0	18	0.62345679	0.709876543	0.166666667	0	0	0	0	0	0	0	0	0	0	0	0	0	2
403	2.21E-05	0.00250941	0	0	0.5	0	0	0	73	0.376243198	0.122537061	0.112403828	0	0	0	0	0	0	0	0	0	0	0	0	0	2
404	0.001100623	0.015056462	0.011292346	0.180952381	0.083333333	0.111111111	0	0	23	0.56899811	0.916824197	0.153119093	0	0	0	0	0	0	0	0	0	0	0	0	0	2
405	0.004160668	0.008782936	0.015892932	0.135890826	0.177777778	0.091036415	0	0	40.33333333	0.340777528	0.243191824	0.235022494	0	0.002854008	0.005469133	0.006438647	0.085020084	0.085526691	0.045318459	0	0	29.19474839	0.026268551	0.135040767	0.114396432	2
411	2.28E-05	0.00250941	0	0	0.5	0	0	0	14	0.642857143	0.459183673	0.244897959	0	0	0	0	0	0	0	0	0	0	0	0	0	2
412	6.71E-05	0.003764115	0	0.333333333	0.333333333	0	0	0	100	0.4582	0.0786	0.0796	0	0	0	0	0	0	0	0	0	0	0	0	0	2
416	0	0.001254705	0	0	1	0	0	0	1	1	1	1	0	0	0	0	0	0	0	0	0	0	0	0	0	2
418	0.002998708	0.003764115	0.017565872	0.088235294	0.333333333	0.071428571	0	0	39	0.193951348	0.809335963	0.117685733	0	0	0	0	0	0	0	0	0	0	0	0	0	2
419	0.001192059	0.007528231	0.011292346	0.2	0.166666667	0.111111111	0	0	75	0.361777778	0.0656	0.175466667	0	0	0	0	0	0	0	0	0	0	0	0	0	2
420	0.001987702	0.010664994	0	0.158730159	0.118055556	0	0	0	105.5	0.669459719	0.259197665	0.224271196	0	0.00043818	0.000887211	0	0.028059793	0.009820928	0	0	0	120.9152596	0.211367961	0.112002411	0.071741363	2
421	0	0.001254705	0	0	1	0	0	0	310	0.847388137	0.341436004	0.091134235	0	0	0	0	0	0	0	0	0	0	0	0	0	2
422	0	0.00250941	0	0	0.5	0	0	0	20	0.18	0.335	0.165	0	0	0	0	0	0	0	0	0	0	0	0	0	2
423	6.70E-05	0.00250941	0	1	0.5	0	0	0	9	0.654320988	0.62962963	0.185185185	0	0	0	0	0	0	0	0	0	0	0	0	0	2
424	0.002326232	0.006273526	0.007109996	0.143464052	0.287037037	0.134920635	0	0	177.3333333	0.6343361	0.345614755	0.158658167	0	0.001636255	0.004523904	0.009248576	0.05439287	0.197072191	0.175502733	0	0	145.9805923	0.235138977	0.024390486	0.047371417	2
425	0.000873577	0.009096612	0.004391468	0.151435574	0.220238095	0.106060606	0	0	25.75	0.410632161	0.199469342	0.31192858	4	0.000691683	0.006263061	0.006519639	0.120213336	0.190847852	0.157459164	0	0	13.74469595	0.143853317	0.094038173	0.302781858	2
426	0.001564808	0.006273526	0.003764115	0.210239651	0.287037037	0.037037037	0	0	70	0.339507125	0.117182806	0.205919464	0	0.002557307	0.004523904	0.006519639	0.259311889	0.197072191	0.06415003	0	0	55.56077753	0.082839481	0.05370451	0.096253137	2
9343	0.001394531	0.007528231	0.013801757	0.110294118	0.166666667	0.090909091	0	0	24	0.597222222	0.295138889	0.107638889	0	0	0	0	0	0	0	0	0	0	0	0	0	2
427	0.002528664	0.007528231	0.011919699	0.0591133	0.3	0.026315789	0	0	52	0.414579029	0.181850465	0.098721591	0	0.003539563	0.007097684	0.016857	0.083598831	0.282842712	0.037216146	0	0	50.91168825	0.033876113	0.025155981	0.015066196	2
428	0.003823956	0.011041405	0.013299875	0.157210148	0.083174603	0.113737374	0.2	0	69.8	0.409592296	0.123224532	0.160447122	0	0.002803042	0.00770393	0.014702018	0.074021916	0.061400059	0.130529128	0.447213595	0	44.17804885	0.132141003	0.101324812	0.07124365	2
430	2.21E-05	0.00250941	0	0	0.5	0	0	0	73	0.376243198	0.122537061	0.112403828	0	0	0	0	0	0	0	0	0	0	0	0	0	2
432	0.003152525	0.003764115	0	0.333333333	0.333333333	0	0	0	123	0.454425276	0.039328442	0.13160156	0	0	0	0	0	0	0	0	0	0	0	0	0	2
433	7.31E-05	0.005018821	0	0.333333333	0.25	0	0	0	0	0	0	0	0	0	0	0	0	0	0	0	0	0	0	0	0	2
434	4.13E-05	0.00250941	0	0	0.5	0	0	0	77	0.341541575	0.283858998	0.221453871	0	0	0	0	0	0	0	0	0	0	0	0	0	2
9344	0.002396385	0.00250941	0.006273526	0.047619048	0.5	0.2	0	0	240	0.888298611	0.321041667	0.121076389	0	0	0	0	0	0	0	0	0	0	0	0	0	2
435	0.001471446	0.017565872	0.003764115	0.257352941	0.071428571	0.333333333	0	0	35	0.363265306	0.118367347	0.257142857	0	0	0	0	0	0	0	0	0	0	0	0	0	2
436	0.001120868	0.012233375	0.006900878	0.248507912	0.111111111	0.102678571	0	0	34.25	0.406613969	0.173070266	0.240435233	0	0.000705364	0.003603866	0.004638451	0.038975937	0.03928371	0.068968037	0	0	21.23479848	0.101494901	0.105185997	0.089197135	2
437	0.000611052	0.008782936	0	0.380952381	0.142857143	0	0	0	145	0.252223543	0.258692033	0.113151011	0	0	0	0	0	0	0	0	0	0	0	0	0	2
440	0.002264969	0.006273526	0.009410289	0.07312253	0.3125	0.033333333	0	0.027777778	14.5	0.34308642	0.371203704	0.224475309	0	0.00320315	0.005323263	0.013308158	0.103410873	0.265165043	0.047140452	0	0.03928371	7.778174593	0.230639027	0.051199769	0.084110788	2
446	0.001113522	0.00250941	0.003764115	0.2	0.5	0.333333333	0	0	316	0.714488864	0.325648934	0.10563211	0	0	0	0	0	0	0	0	0	0	0	0	0	2
447	1.95E-05	0.00250941	0	0	0.5	0	0	0	62	0.34171637	0.112594944	0.119062352	0	3.72E-06	0	0	0	0	0	0	0	15.55634919	0.048828308	0.014060278	0.009416575	2
450	0.003041663	0.009410289	0.015056462	0.104723708	0.208333333	0.085714286	0	0	30	0.213755719	0.528250748	0.359296381	0	6.07E-05	0.007984895	0.003548842	0.023318138	0.176776695	0.020203051	0	0	12.72792206	0.028007611	0.397514523	0.341689056	2
451	0.000294465	0.006273526	0	0.1	0.2	0	0	0	15	0.564444444	0.146666667	0.173333333	0	0	0	0	0	0	0	0	0	0	0	0	0	2
452	0	0.001254705	0	0	1	0	0	0	129	0.870152971	0.248016447	0.130241792	0	0	0	0	0	0	0	0	0	52.32590181	0.100080128	0.006551633	0.003948816	2
453	0.008229787	0	0.037641154	0.07816092	0	0.033333333	1	0	89	0.470521399	0.104153516	0.147077389	0	0	0	0	0	0	0	0	0	0	0	0	0	2
454	4.20E-06	0.00250941	0	1	0.5	0	0	0	16	0.5	1	0.3671875	0	0	0	0	0	0	0	0	0	0	0	0	0	2
455	0.006684572	0.010037641	0.022584693	0.064615385	0.125	0.055555556	0	0	81	0.343392775	0.151958543	0.17268709	0	0	0	0	0	0	0	0	0	0	0	0	0	2
456	0	0.001254705	0	0	1	0	0	0	11	1	0.570247934	0.404958678	0	0	0	0	0	0	0	0	0	0	0	0	0	2
457	3.35E-05	0.003764115	0	0.333333333	0.333333333	0	0	0	53	0.31007476	0.102171591	0.118547526	0	0	0	0	0	0	0	0	0	0	0	0	0	2
458	0.000101019	0.00250941	0	0	0.5	0	0	0	11	0.355371901	0.355371901	0.305785124	0	0	0	0	0	0	0	0	0	0	0	0	0	2
459	2.21E-05	0.00250941	0	0	0.5	0	0	0	73	0.376243198	0.122537061	0.112403828	0	0	0	0	0	0	0	0	0	0	0	0	0	2
460	0.002292636	0.006900878	0.005646173	0.065359477	0.305555556	0.055555556	0	0	40.5	0.275026027	0.202763217	0.266517701	0	0.003145495	0.006210474	0.007984895	0.092432259	0.27498597	0.07856742	0	0	37.4766594	0.043976981	0.20389503	0.084871073	2
469	0	0.001254705	0	0	1	0	0	0	134	0.360548006	0.043439519	0.094898641	0	0	0	0	0	0	0	0	0	0	0	0	0	2
471	0.003028334	0	0.015056462	0.03030303	0	0.083333333	0	0	44	0.397727273	0.186983471	0.105371901	0	0	0	0	0	0	0	0	0	0	0	0	0	2
472	0.001522498	0.008782936	0	0.19047619	0.142857143	0	0	0	51	0.347943099	0.144944252	0.185697809	0	0	0	0	0	0	0	0	0	0	0	0	0	2
474	0.000151772	0.005018821	0	0.5	0.25	0	0	0	127	0.383966768	0.128898258	0.301878604	0	0	0	0	0	0	0	0	0	0	0	0	0	2
478	0.001961708	0.007528231	0.003764115	0.194444444	0.166666667	0.333333333	0	0	14	0.642857143	0.632653061	0.091836735	2	0	0	0	0	0	0	0	0	0	0	0	0	2
480	0.000943086	0.008782936	0	0.095238095	0.142857143	0	0	0	10	0.34	0.22	0.14	0	0	0	0	0	0	0	0	0	0	0	0	0	2
481	0.001189023	0.007528231	0.006273526	0.120833333	0.166666667	0.05	0	0.090909091	25	0.331763031	0.193424291	0.22413484	0	0.001326541	0	0.008872105	0.01767767	0	0.070710678	0	0.128564869	19.79898987	0.150265138	0.042025059	0.068720078	2
485	0.000388229	0.004391468	0	0.133333333	0.583333333	0	0	0	7.5	0.534722222	0.590277778	0.25	0	0.000549039	0.004436053	0	0.188561808	0.589255651	0	0	0	6.363961031	0.029462783	0.579434723	0.11785113	2
487	0	0.001254705	0	0	1	0	0	0	2	0.5	0.5	0.5	0	0	0	0	0	0	0	0	0	0	0	0	0	2
488	0.004096661	0.006900878	0.016311167	0.141125541	0.183333333	0.08496732	0	0	74.5	0.348164272	0.159534843	0.160048892	0	0.004107727	0.000887211	0.007097684	0.083261058	0.023570226	0.036972904	0	0	0.707106781	0.019252404	0.132843929	0.021804026	2
490	0.005021436	0.006273526	0.020075282	0.09047619	0.2	0.0625	1	0	22	0.438016529	0.078512397	0.111570248	0	0	0	0	0	0	0	0	0	0	0	0	0	2
491	0.000251017	0.007528231	0	0.133333333	0.166666667	0	0	0	11	0.438016529	0.223140496	0.272727273	0	0	0	0	0	0	0	0	0	0	0	0	0	2
493	0	0.001254705	0	0	1	0	0	0	39	0.687047995	0.153188692	0.237343853	0	0	0	0	0	0	0	0	0	0	0	0	0	2
494	0.000454801	0.015056462	0	0.257575758	0.083333333	0	0	0	17	0.356401384	0.134948097	0.384083045	0	0	0	0	0	0	0	0	0	0	0	0	0	2
496	0.002713178	0.011292346	0.006273526	0.186813187	0.111111111	0.2	0	0	42	0.30952381	0.595238095	0.138321995	0	0	0	0	0	0	0	0	0	0	0	0	0	2
498	0.000294465	0.006273526	0	0.1	0.2	0	0	0	24	0.59375	0.197916667	0.131944444	0	0	0	0	0	0	0	0	0	0	0	0	0	2
499	0.00011927	0.003764115	0	0.583333333	0.375	0	0	0	5	0.827160494	0.814814815	0.592592593	0	7.39E-05	0.001774421	0	0.589255651	0.176776695	0	0	0	5.656854249	0.244431974	0.2618914	0.576161081	2
501	0.001275752	0.012547051	0.011919699	0.178711485	0.104166667	0.105555556	0	0	11.5	0.284499055	0.458412098	0.076559546	4	0.000247671	0.003548842	0.000887211	0.003169106	0.029462783	0.007856742	0	0	16.26345597	0.402342422	0.648292607	0.108271549	2
502	6.56E-06	0.003764115	0	0.666666667	0.333333333	0	0	0	42	0.139455782	0.742630385	0.094104308	0	0	0	0	0	0	0	0	0	0	0	0	0	2
503	0.001158318	0.008782936	0.007528231	0.217948718	0.142857143	0.166666667	0	0	14	0.295918367	0.459183673	0.153061224	2	0	0	0	0	0	0	0	0	0	0	0	0	2
504	0.00123044	0.006273526	0.006273526	0.111111111	0.2	0.2	0.2	0	78	0.439513478	0.134451019	0.153846154	0	0	0	0	0	0	0	0	0	0	0	0	0	2
505	0	0.001254705	0	0	1	0	0	0	29	0.307966706	0.234244946	0.089179548	0	0	0	0	0	0	0	0	0	0	0	0	0	2
506	0.000140354	0.00250941	0	0	0.5	0	0	0	119	0.818656875	0.220111574	0.105147942	1	0	0	0	0	0	0	0	0	0	0	0	0	2
507	0.003084618	0.015056462	0.012547051	0.121212121	0.083333333	0.1	0	0	21	0.233560091	0.247165533	0.600907029	1	0	0	0	0	0	0	0	0	0	0	0	0	2
508	0	0.001254705	0	0	1	0	0	0	3	0.555555556	0.555555556	0.333333333	1	0	0	0	0	0	0	0	0	0	0	0	0	2
509	0.002253265	0.015056462	0	0.136363636	0.083333333	0	0	0	20	0.52	0.225	0.12	0	0	0	0	0	0	0	0	0	0	0	0	0	2
510	0.001293432	0.015056462	0.008782936	0.233918129	0.083333333	0.142857143	0	0	22	0.318181818	0.103305785	0.363636364	0	0	0	0	0	0	0	0	0	0	0	0	0	2
512	0.000238299	0.007528231	0	0.2	0.166666667	0	0	0	66	0.320477502	0.062901745	0.161616162	0	0	0	0	0	0	0	0	0	0	0	0	0	2
513	3.56E-05	0.001882058	0	0	0.75	0	0	0	18	0.311115088	0.258106733	0.168521605	0	5.04E-05	0.000887211	0	0	0.353553391	0	0	0	7.071067812	0.02026384	0.038661066	0.037822671	2
515	0.001257248	0.006273526	0.006273526	0.054166667	0.208333333	0.05	0	0.090909091	43.5	0.392268655	0.130465155	0.159385786	0	0.001230057	0.001774421	0.008872105	0.076603235	0.058925565	0.070710678	0	0.128564869	6.363961031	0.235833012	0.047012606	0.022848911	2
516	0.001415057	0.013801757	0.009201171	0.264677216	0.092592593	0.136904762	0	0	23.66666667	0.435326125	0.209793106	0.266708257	0	0.000476469	0.002173213	0.000724404	0.026645959	0.016037507	0.010309826	0	0	2.081665999	0.102496317	0.092221141	0.088275493	2
517	0.01107219	0	0.060225847	0.069148936	0	0.020833333	0	0	6	0.555555556	1	0.5	0	0	0	0	0	0	0	0	0	0	0	0	0	2
518	0.004529939	0.010037641	0.018820577	0.146245059	0.125	0.066666667	0	0.055555556	9	0.50617284	0.407407407	0.283950617	0	0	0	0	0	0	0	0	0	0	0	0	0	2
519	0	0.001254705	0	0	1	0	0	0	39	0.687047995	0.153188692	0.237343853	0	0	0	0	0	0	0	0	0	0	0	0	0	2
520	0.00362651	0.006900878	0.010664994	0.107792208	0.183333333	0.029411765	0	0	37	0.167275383	0.126734843	0.072315559	0	0.004772621	0.000887211	0.015082579	0.036120606	0.023570226	0.041594517	0	0	52.32590181	0.236563116	0.179230134	0.102269644	2
521	0	0.001254705	0	0	1	0	0	0	7	0.306122449	0.346938776	0.224489796	0	0	0	0	0	0	0	0	0	0	0	0	0	2
522	0.000925059	0.008782936	0	0.219444444	0.155555556	0	0	0	130.5	0.628847474	0.242871134	0.185954869	0	0.001064624	0.003548842	0	0.113922759	0.062853936	0	0	0	85.55992052	0.268802349	0.135091612	0.017553894	2
523	0.000151772	0.005018821	0	0.5	0.25	0	0	0	127	0.383966768	0.128898258	0.301878604	0	0	0	0	0	0	0	0	0	0	0	0	0	2
525	0.000364981	0.001254705	0.003764115	0	1	0.333333333	0	0	66	0.459136823	0.365472911	0.110651974	0	0	0	0	0	0	0	0	0	0	0	0	0	2
527	0.000326152	0.003764115	0	0	0.333333333	0	0	0	2	1	1	0.5	0	0	0	0	0	0	0	0	0	0	0	0	0	2
528	0.001252511	0.011292346	0	0.134848485	0.125	0	0	0	10	0.26	0.1125	0.06	0	0.001415279	0.005323263	0	0.002142748	0.058925565	0	0	0	14.14213562	0.367695526	0.159099026	0.084852814	2
529	0	0.001254705	0	0	1	0	0	0	10	0.3	0.3	0.18	0	0	0	0	0	0	0	0	0	0	0	0	0	2
530	0.003171784	0.006273526	0.013801757	0.125	0.2	0.090909091	0	0	85	0.50449827	0.140761246	0.080692042	0	0	0	0	0	0	0	0	0	0	0	0	0	2
531	0.002297542	0.010037641	0	0.178571429	0.125	0	0	0	20	0.52	0.18	0.275	0	0	0	0	0	0	0	0	0	0	0	0	0	2
533	0	0.001254705	0	0	1	0	0	0	17	0.889273356	0.785467128	0.266435986	0	0	0	0	0	0	0	0	0	0	0	0	0	2
534	0.00011797	0.005018821	0	0.166666667	0.25	0	0	0	37	0.596785975	0.275383492	0.1541271	0	0	0	0	0	0	0	0	0	0	0	0	0	2
537	0	0.001254705	0	0	1	0	0	0	205	0.52856633	0.284378346	0.138750744	0	0	0	0	0	0	0	0	0	0	0	0	0	2
538	0.002060374	0.010037641	0	0.071428571	0.125	0	0	0	31	0.658688866	0.47346514	0.084287201	1	0	0	0	0	0	0	0	0	0	0	0	0	2
541	0.003171784	0.006273526	0.013801757	0.125	0.2	0.090909091	0	0	85	0.50449827	0.140761246	0.080692042	0	0	0	0	0	0	0	0	0	0	0	0	0	2
542	0	0.001254705	0	0	1	0	0	0	7	0.306122449	0.346938776	0.224489796	0	0	0	0	0	0	0	0	0	0	0	0	0	2
543	2.04E-05	0.00250941	0	0	0.5	0	0	0	16	0.6796875	0.1171875	0.203125	0	0	0	0	0	0	0	0	0	0	0	0	0	2
545	0.002713178	0.011292346	0.006273526	0.186813187	0.111111111	0.2	0	0	42	0.30952381	0.595238095	0.138321995	0	0	0	0	0	0	0	0	0	0	0	0	0	2
546	0.003342286	0.005646173	0.011292346	0.032307692	0.5625	0.027777778	0	0	44	0.324757612	0.249448659	0.198588443	0	0.004726706	0.006210474	0.015969789	0.045689977	0.618718434	0.03928371	0	0	52.32590181	0.026354101	0.137871845	0.036630044	2
547	0.001356589	0.006273526	0.003136763	0.093406593	0.555555556	0.1	0	0	40.5	0.332605429	0.332135813	0.118799394	0	0.001918507	0.007097684	0.004436053	0.132096871	0.628539361	0.141421356	0	0	2.121320344	0.032642339	0.372082816	0.027609128	2
548	0.001211509	0.005018821	0.007528231	0.041666667	0.25	0.041666667	0	0	61	0.755987812	0.122819196	0.105813116	0	0.001282512	0	0.010646526	0.058925565	0	0.058925565	0	0	52.32590181	0.23214468	0.016557732	0.01240296	2
549	4.96E-05	0.003764115	0	0.333333333	0.333333333	0	0	0	88	0.52892562	0.674328512	0.086260331	0	0	0	0	0	0	0	0	0	0	0	0	0	2
550	7.87E-05	0.004391468	0	0.333333333	0.291666667	0	0	0	26.5	0.361730679	0.61688265	0.194349126	0	7.77E-05	0.000887211	0	0.471404521	0.058925565	0	0	0	10.60660172	0.056471486	0.461067455	0.035884336	2
551	6.71E-05	0.003764115	0	0.333333333	0.333333333	0	0	0	100	0.4582	0.0786	0.0796	0	0	0	0	0	0	0	0	0	0	0	0	0	2
552	0.000551916	0.006273526	0	0.3	0.2	0	0	0	30	0.217777778	0.22	0.197777778	0	0	0	0	0	0	0	0	0	0	0	0	0	2
553	2.21E-05	0.00250941	0	0	0.5	0	0	0	73	0.376243198	0.122537061	0.112403828	0	0	0	0	0	0	0	0	0	0	0	0	0	2
554	0.003342286	0.005646173	0.011292346	0.032307692	0.5625	0.027777778	0	0	44	0.324757612	0.249448659	0.198588443	0	0.004726706	0.006210474	0.015969789	0.045689977	0.618718434	0.03928371	0	0	52.32590181	0.026354101	0.137871845	0.036630044	2
558	0.004516837	0.011292346	0.011292346	0.130718954	0.111111111	0.111111111	0	0	67	0.243929606	0.058587659	0.206504789	0	0	0	0	0	0	0	0	0	0	0	0	0	2
560	0.00209262	0.015056462	0.011919699	0.151082251	0.083333333	0.105555556	0	0	22	0.4012791	0.581994865	0.377013061	0	0.001402897	0	0.000887211	0.042242743	0	0.007856742	0	0	1.414213562	0.237190498	0.473520182	0.316633887	2
562	4.18E-05	0.003764115	0	0.666666667	0.333333333	0	0	0	18	0.358024691	0.185185185	0.172839506	0	0	0	0	0	0	0	0	0	0	0	0	0	2
563	0.001623759	0.00250941	0.00250941	0	0.5	0.5	0	0	14	0.387755102	0.193877551	0.346938776	0	0	0	0	0	0	0	0	0	0	0	0	0	2
565	0.000294465	0.006273526	0	0.1	0.2	0	0	0	24	0.59375	0.197916667	0.131944444	0	0	0	0	0	0	0	0	0	0	0	0	0	2
568	0.001631463	0.001254705	0.012547051	0.072727273	1	0.1	0	0	40	0.26125	0.1975	0.11875	0	0	0	0	0	0	0	0	0	0	0	0	0	2
569	0.000636064	0.010037641	0.005646173	0.173809524	0.166666667	0.055555556	0	0	12	0.784499055	0.958412098	0.576559546	0	0.000656985	0.007097684	0.007984895	0.010101525	0.11785113	0.07856742	0	0	15.55634919	0.304764359	0.058814175	0.598835232	2
570	0.00260779	0.006273526	0.007109996	0.154401154	0.225396825	0.019607843	0	0	79	0.296414482	0.351790532	0.127079639	0	0.003810111	0.00250941	0.012314874	0.200462974	0.097744789	0.033961781	0	0	63.64746656	0.041496229	0.165794579	0.016049706	2
571	0.001275752	0.012547051	0.011919699	0.178711485	0.104166667	0.105555556	0	0	11.5	0.284499055	0.458412098	0.076559546	0	0.000247671	0.003548842	0.000887211	0.003169106	0.029462783	0.007856742	0	0	16.26345597	0.402342422	0.648292607	0.108271549	2
573	0	0.001254705	0	0	1	0	0	0	15.5	0.639555822	0.196843443	0.186815903	0	0	0	0	0	0	0	0	0	2.121320344	0.322145286	0.067959348	0.024417429	2
574	0.001011189	0.011292346	0.010037641	0.279411765	0.111111111	0.125	0	0	23	0.508506616	0.262759924	0.190926276	0	0	0	0	0	0	0	0	0	0	0	0	0	2
575	0.006459515	0.007528231	0.022584693	0.083333333	0.166666667	0.055555556	0	0	27	0.371742112	0.316872428	0.204389575	0	0	0	0	0	0	0	0	0	0	0	0	0	2
578	0.000294465	0.006273526	0	0.1	0.2	0	0	0	15	0.564444444	0.146666667	0.173333333	0	0	0	0	0	0	0	0	0	0	0	0	0	2
579	6.70E-05	0.00250941	0	1	0.5	0	0	0	5	0.827160494	0.814814815	0.592592593	0	0	0	0	0	0	0	0	0	5.656854249	0.244431974	0.2618914	0.576161081	2
580	0.000163226	0.003764115	0	0	0.333333333	0	0	0	22	0.318181818	0.152892562	0.132231405	0	0	0	0	0	0	0	0	0	0	0	0	0	2
581	2.18E-05	0.00250941	0	0	0.5	0	0	0	1	1	1	1	0	0	0	0	0	0	0	0	0	0	0	0	0	2
584	0	0.00250941	0	0	0.5	0	0	0	20	0.18	0.335	0.165	0	0	0	0	0	0	0	0	0	0	0	0	0	2
585	0.00118281	0.007946466	0.000418235	0.215079365	0.163888889	0.333333333	0	0	25.66666667	0.279314661	0.226512773	0.153531856	0	0.001035187	0.001916594	0.000724404	0.104879083	0.037577081	0.577350269	0	0	28.9194283	0.262143412	0.252996466	0.14027584	2
588	6.71E-05	0.003764115	0	0.333333333	0.333333333	0	0	0	100	0.4582	0.0786	0.0796	0	0	0	0	0	0	0	0	0	0	0	0	0	2
589	0.000171506	0.005018821	0	0.166666667	0.25	0	0	0	1	1	1	1	0	0	0	0	0	0	0	0	0	0	0	0	0	2
591	0.005841621	0.004391468	0.030112923	0.225050659	0.071428571	0.010416667	0	0	75.5	0.403889549	0.629346017	0.306575505	0	0.007397142	0.006210474	0.042586105	0.22047833	0.101015254	0.014731391	0	0	98.28784258	0.214488123	0.52418389	0.273543544	2
594	0.003615008	0.011292346	0.008782936	0.158766071	0.111111111	0.155555556	0	0	54.5	0.276726708	0.326912877	0.172413392	2	0.001275379	0	0.003548842	0.039664612	0	0.062853936	0	0	17.67766953	0.046382106	0.379469163	0.048212516	2
595	0.000611052	0.008782936	0	0.380952381	0.142857143	0	0	0	145	0.252223543	0.258692033	0.113151011	0	0	0	0	0	0	0	0	0	0	0	0	0	2
596	0.002829378	0.011292346	0.010664994	0.174428105	0.160714286	0.202380952	0	0	30	0.366432653	0.245583673	0.226971429	0	0.001920406	0.008872105	0.009759316	0.117273429	0.126269068	0.185194633	0	0	7.071067812	0.004479305	0.179911054	0.042668843	2
597	0	0.001254705	0	0	1	0	0	0	12	0.513888889	0.180555556	0.166666667	0	0	0	0	0	0	0	0	0	0	0	0	0	2
599	0.001631463	0.001254705	0.012547051	0.072727273	1	0.1	0	0	40	0.26125	0.1975	0.11875	0	0	0	0	0	0	0	0	0	0	0	0	0	2
600	0	0.003764115	0	0.666666667	0.333333333	0	0	0	56	0.566964286	0.161352041	0.12755102	0	0	0	0	0	0	0	0	0	0	0	0	0	2
601	0	0.001254705	0	0	1	0	0	0	21	0.315192744	0.188208617	0.097505669	1	0	0	0	0	0	0	0	0	0	0	0	0	2
603	0.000761249	0.005018821	0	0.095238095	0.571428571	0	0	0	45	0.351815073	0.106988891	0.1424873	0	0.001076568	0.005323263	0	0.134687006	0.606091527	0	0	0	8.485281374	0.005475799	0.053676986	0.061108887	2
604	6.47E-05	0.00250941	0	0	0.5	0	0	0	130	0.910650888	0.280828402	0.227337278	1	0	0	0	0	0	0	0	0	0	0	0	0	2
605	0.002743157	0.013801757	0.011919699	0.187901179	0.091666667	0.026315789	0	0	52.5	0.397467221	0.167293263	0.236075613	0	0.003236225	0.001774421	0.016857	0.098534734	0.011785113	0.037216146	0	0	50.20458146	0.058075863	0.045742973	0.209314117	2
608	0.001011189	0.011292346	0.010037641	0.279411765	0.111111111	0.125	0	0	23	0.508506616	0.262759924	0.190926276	0	0	0	0	0	0	0	0	0	0	0	0	0	2
609	0.00013361	0.005018821	0	0	0.25	0	0	0	34	0.321799308	0.942906574	0.219723183	0	0	0	0	0	0	0	0	0	0	0	0	0	2
9345	0.002998708	0.003764115	0.017565872	0.088235294	0.333333333	0.071428571	0	0	39	0.193951348	0.809335963	0.117685733	1	0	0	0	0	0	0	0	0	0	0	0	0	2
612	0.001011189	0.011292346	0.010037641	0.279411765	0.111111111	0.125	0	0	23	0.508506616	0.262759924	0.190926276	0	0	0	0	0	0	0	0	0	0	0	0	0	2
613	0.000251757	0.007528231	0	0.133333333	0.166666667	0	0	0	0	0	0	0	0	0	0	0	0	0	0	0	0	0	0	0	0	2
615	0.001831685	0.007528231	0.008782936	0.108473799	0.277777778	0.071428571	0	0	21	0.398531439	0.184743595	0.267541288	0	0.002137934	0.006639276	0.008782936	0.117878844	0.209717623	0.071428571	0	0	4.582575695	0.098069975	0.163347564	0.086259515	2
617	0	0.001254705	0	0	1	0	0	0	10	0.36	0.24	0.18	0	0	0	0	0	0	0	0	0	0	0	0	0	2
618	0.003357443	0.006273526	0.011292346	0.032307692	0.3125	0.027777778	0	0	47.5	0.365573939	0.162713965	0.162874157	0	0.004705271	0.005323263	0.015969789	0.045689977	0.265165043	0.03928371	0	0	47.37615434	0.031368902	0.015210464	0.013877583	2
619	0.000251017	0.007528231	0	0.133333333	0.166666667	0	0	0	11	0.438016529	0.223140496	0.272727273	0	0	0	0	0	0	0	0	0	0	0	0	0	2
621	0.001100623	0.015056462	0.011292346	0.180952381	0.083333333	0.111111111	0	0	23	0.56899811	0.916824197	0.153119093	0	0	0	0	0	0	0	0	0	0	0	0	0	2
624	2.82E-05	0.00250941	0	0	0.5	0	0	0	2	1	0.5	0.5	0	0	0	0	0	0	0	0	0	0	0	0	0	2
625	0.000123287	0.006273526	0	0.4	0.2	0	0	0	25	0.392	0.1424	0.1424	0	0	0	0	0	0	0	0	0	0	0	0	0	2
627	0.001073305	0.003764115	0.007528231	0.041666667	0.375	0.041666667	0	0	13	0.960069444	0.305555556	0.307291667	0	0.001477964	0.001774421	0.010646526	0.058925565	0.176776695	0.058925565	0	0	15.55634919	0.056470333	0.27498597	0.272530739	2
628	0.001296616	0.008281054	0.005018821	0.129653052	0.215	0.053333333	0.04	0.011111111	33.2	0.409458755	0.200519969	0.244065593	0	0.001864028	0.004661023	0.008179677	0.091933094	0.165243927	0.086922699	0.089442719	0.0248452	30.26879581	0.078016863	0.124053269	0.105074037	2
629	0.001073305	0.003764115	0.007528231	0.041666667	0.375	0.041666667	0	0	13	0.960069444	0.305555556	0.307291667	0	0.001477964	0.001774421	0.010646526	0.058925565	0.176776695	0.058925565	0	0	15.55634919	0.056470333	0.27498597	0.272530739	2
630	0.00011797	0.005018821	0	0.166666667	0.25	0	0	0	37	0.596785975	0.275383492	0.1541271	0	0	0	0	0	0	0	0	0	0	0	0	0	2
631	0	0.001254705	0	0	1	0	0	0	109	1	0.259489942	0.187947142	0	0	0	0	0	0	0	0	0	0	0	0	0	2
632	0.000815731	0.00250941	0.006273526	0.536363636	0.666666667	0.05	0	0	22	0.318125	0.28625	0.184375	0	0.001153618	0.001774421	0.008872105	0.655680833	0.471404521	0.070710678	0	0	25.45584412	0.080433396	0.125511454	0.092807765	2
633	0	0.001254705	0	0	1	0	0	0	39	0.355687048	0.069033531	0.099276792	0	0	0	0	0	0	0	0	0	0	0	0	0	2
638	0.001847297	0.003764115	0.005018821	0.095238095	0.333333333	0.25	0	0	32	0.2421875	0.279296875	0.150390625	0	0	0	0	0	0	0	0	0	0	0	0	0	2
639	0.004160668	0.008782936	0.015892932	0.135890826	0.177777778	0.091036415	0	0	40.33333333	0.340777528	0.243191824	0.235022494	3	0.002854008	0.005469133	0.006438647	0.085020084	0.085526691	0.045318459	0	0	29.19474839	0.026268551	0.135040767	0.114396432	2
640	4.18E-05	0.003764115	0	0.666666667	0.333333333	0	0	0	18	0.358024691	0.185185185	0.172839506	0	0	0	0	0	0	0	0	0	0	0	0	0	2
641	0.000304636	0.005018821	0	0	0.25	0	0	0	98	0.591836735	0.13452728	0.097042899	0	0	0	0	0	0	0	0	0	0	0	0	0	2
643	0.001234737	0.001882058	0.004391468	0.023809524	0.75	0.35	0	0	182.5	0.801877306	0.244136833	0.143514194	0	0.001642818	0.000887211	0.002661632	0.033671751	0.353553391	0.212132034	0	0	81.31727984	0.122218182	0.108759858	0.031731849	2
644	0.002283745	0.009410289	0.008782936	0.163770053	0.208333333	0.035714286	0	0	16	0.516944444	0.348611111	0.150277778	0	4.31E-05	0.007984895	0.012420947	0.038758527	0.176776695	0.050507627	0	0	5.656854249	0.004321208	0.17481251	0.042819244	2
645	0.001089424	0.011292346	0.004391468	0.240350877	0.125	0.071428571	0	0	46	0.399883722	0.163107677	0.203589146	0	0.001203673	0.005323263	0.006210474	0.057064758	0.058925565	0.101015254	0	0	28.28427125	0.112297352	0.141712589	0.059358764	2
647	0.001113522	0.00250941	0.003764115	0.2	0.5	0.333333333	0	0	316	0.714488864	0.325648934	0.10563211	0	0	0	0	0	0	0	0	0	0	0	0	0	2
649	0.000538766	0.005855291	0.001254705	0.155555556	0.277777778	0.111111111	0	0	109	0.384168464	0.18292981	0.126119794	0	0.000497754	0.002897617	0.002173213	0.038490018	0.19245009	0.19245009	0	0	179.35161	0.360275304	0.166506701	0.137513091	2
651	0.001522498	0.008782936	0	0.19047619	0.142857143	0	0	0	51	0.347943099	0.144944252	0.185697809	0	0	0	0	0	0	0	0	0	0	0	0	0	2
652	0	0.001254705	0	0	1	0	0	0	2	0.5	0.5	0.5	0	0	0	0	0	0	0	0	0	0	0	0	0	2
653	0.001585892	0.003764115	0.006900878	0.0625	0.6	0.045454545	0	0	43.5	0.752249135	0.320380623	0.290346021	0	0.00224279	0.003548842	0.009759316	0.088388348	0.565685425	0.064282435	0	0	58.68986284	0.350372633	0.254020159	0.296495501	2
654	0	0.001254705	0	0	1	0	0	0	2	1	0.5	0.5	0	0	0	0	0	0	0	0	0	0	0	0	0	2
655	0.000364981	0.001254705	0.003764115	0	1	0.333333333	0	0	66	0.459136823	0.365472911	0.110651974	0	0	0	0	0	0	0	0	0	0	0	0	0	2
656	0.000145298	0.00250941	0	0	0.666666667	0	0	0	14.5	0.249108205	0.05529132	0.113555291	0	0.000205482	0.001774421	0	0	0.471404521	0	0	0	20.50609665	0.352292201	0.078193734	0.160591433	2
657	0.000364981	0.001254705	0.003764115	0	1	0.333333333	0	0	66	0.459136823	0.365472911	0.110651974	0	0	0	0	0	0	0	0	0	0	0	0	0	2
659	0.005031513	0.012547051	0.023839398	0.118226601	0.1	0.052631579	0	0	88	0.438533058	0.19963843	0.088068182	0	0	0	0	0	0	0	0	0	0	0	0	0	2
660	0.000999129	0.006273526	0.001254705	0.333333333	0.2	1	0	0	57	0.317943983	0.499538319	0.185595568	0	0	0	0	0	0	0	0	0	0	0	0	0	2
661	6.70E-05	0.00250941	0	1	0.5	0	0	0	9	0.654320988	0.62962963	0.185185185	0	0	0	0	0	0	0	0	0	0	0	0	0	2
663	0.000551916	0.006273526	0	0.3	0.2	0	0	0	30	0.217777778	0.22	0.197777778	0	0	0	0	0	0	0	0	0	0	0	0	0	2
664	0.001275752	0.012547051	0.011919699	0.178711485	0.104166667	0.105555556	0	0	11.5	0.284499055	0.458412098	0.076559546	0	0.000247671	0.003548842	0.000887211	0.003169106	0.029462783	0.007856742	0	0	16.26345597	0.402342422	0.648292607	0.108271549	2
666	0.00090767	0.010037641	0.007946466	0.174696545	0.152777778	0.07037037	0	0	8	0.52299937	0.638941399	0.384373031	0	0.000661154	0.005018821	0.006910377	0.007306219	0.086736083	0.061195228	0	0	13	0.501584403	0.554900114	0.538617478	2
9346	0.005522745	0.003764115	0.025094103	0.035573123	0.333333333	0.05	0	0	15	1	0.653333333	0.315555556	0	0	0	0	0	0	0	0	0	0	0	0	0	2
667	0.000999129	0.006273526	0.001254705	0.333333333	0.2	1	0	0	57	0.317943983	0.499538319	0.185595568	0	0	0	0	0	0	0	0	0	0	0	0	0	2
669	0.00209262	0.015056462	0.011919699	0.151082251	0.083333333	0.105555556	0	0	22	0.4012791	0.581994865	0.377013061	0	0.001402897	0	0.000887211	0.042242743	0	0.007856742	0	0	1.414213562	0.237190498	0.473520182	0.316633887	2
670	0	0.001254705	0	0	1	0	0	0	17	0.889273356	0.785467128	0.266435986	0	0	0	0	0	0	0	0	0	0	0	0	0	2
671	0.003223748	0.008782936	0.010037641	0.211904762	0.155555556	0.03125	0.5	0	14.5	0.494518469	0.192317423	0.168030022	0	0.002542314	0.003548842	0.014195368	0.171725933	0.062853936	0.044194174	0.707106781	0	10.60660172	0.079905809	0.160944611	0.079846178	2
672	0.001585892	0.003764115	0.006900878	0.0625	0.6	0.045454545	0	0	57.5	0.446693579	0.294825067	0.103679354	0	0.00224279	0.003548842	0.009759316	0.088388348	0.565685425	0.064282435	0	0	38.89087297	0.081748177	0.217879146	0.032508969	2
675	0.001275752	0.012547051	0.011919699	0.178711485	0.104166667	0.105555556	0	0	11.5	0.284499055	0.458412098	0.076559546	0	0.000247671	0.003548842	0.000887211	0.003169106	0.029462783	0.007856742	0	0	16.26345597	0.402342422	0.648292607	0.108271549	2
677	0.006684572	0.010037641	0.022584693	0.064615385	0.125	0.055555556	0	0	81	0.343392775	0.151958543	0.17268709	0	0	0	0	0	0	0	0	0	0	0	0	0	2
678	0.001522498	0.008782936	0	0.19047619	0.142857143	0	0	0	51	0.347943099	0.144944252	0.185697809	0	0	0	0	0	0	0	0	0	0	0	0	0	2
679	0.003171784	0.006273526	0.013801757	0.125	0.2	0.090909091	0	0	85	0.50449827	0.140761246	0.080692042	0	0	0	0	0	0	0	0	0	0	0	0	0	2
681	0.00196973	0.012547051	0	0.311111111	0.1	0	0	0	134	0.349075518	0.052238806	0.09155714	0	0	0	0	0	0	0	0	0	0	0	0	0	2
684	3.35E-05	0.001882058	0	0.5	0.75	0	0	0	6	0.776859504	0.619834711	0.685950413	0	4.74E-05	0.000887211	0	0.707106781	0.353553391	0	0	0	7.071067812	0.315568316	0.537634908	0.444133185	2
9347	0.004529939	0.010037641	0.018820577	0.146245059	0.125	0.066666667	0	0.055555556	9	0.50617284	0.407407407	0.283950617	0	0	0	0	0	0	0	0	0	0	0	0	0	2
685	0.001415057	0.013801757	0.009201171	0.264677216	0.092592593	0.136904762	0	0	23.66666667	0.435326125	0.209793106	0.266708257	0	0.000476469	0.002173213	0.000724404	0.026645959	0.016037507	0.010309826	0	0	2.081665999	0.102496317	0.092221141	0.088275493	2
686	0.000943086	0.008782936	0	0.095238095	0.142857143	0	0	0	10	0.34	0.22	0.14	0	0	0	0	0	0	0	0	0	0	0	0	0	2
687	0.001585892	0.003764115	0.006900878	0.0625	0.6	0.045454545	0	0	43.5	0.752249135	0.320380623	0.290346021	0	0.00224279	0.003548842	0.009759316	0.088388348	0.565685425	0.064282435	0	0	58.68986284	0.350372633	0.254020159	0.296495501	2
688	0.002053896	0.003764115	0.008782936	0.088888889	0.333333333	0.142857143	0	0	193	0.629251792	0.1242181	0.098875138	0	0	0	0	0	0	0	0	0	0	0	0	0	2
689	0.000364981	0.001254705	0.003764115	0	1	0.333333333	0	0	66	0.459136823	0.365472911	0.110651974	0	0	0	0	0	0	0	0	0	0	0	0	0	2
690	7.31E-05	0.005018821	0	0.333333333	0.25	0	0	0	0	0	0	0	0	0	0	0	0	0	0	0	0	0	0	0	0	2
691	0.000454801	0.015056462	0	0.257575758	0.083333333	0	0	0	17	0.356401384	0.134948097	0.384083045	2	0	0	0	0	0	0	0	0	0	0	0	0	2
692	0.000657283	0.008782936	0	0.095238095	0.142857143	0	0	0	8	0.40625	0.1875	0.28125	2	0	0	0	0	0	0	0	0	0	0	0	0	2
693	0.001341239	0.011292346	0	0.138888889	0.111111111	0	0	0	13	0.443786982	0.266272189	0.112426036	0	0	0	0	0	0	0	0	0	0	0	0	0	2
694	0	0.001254705	0	0	1	0	0	0	2	1	0.5	0.5	1	0	0	0	0	0	0	0	0	0	0	0	0	2
695	0.004764935	0.005018821	0.015683814	0.374712644	0.266666667	0.02	0	0	33	0.483482143	0.22067602	0.15377551	2	0.006738636	0.001774421	0.022180263	0.412885339	0.094280904	0.028284271	0	0	32.52691193	0.118061579	0.083896777	0.037087029	2
696	0.001791583	0.011919699	0	0.121194084	0.190277778	0	0	0	74.25	0.561865204	0.202993961	0.13590875	0	0.001453905	0.006985903	0	0.087622995	0.207293702	0	0	0	66.76513561	0.24014441	0.111286887	0.062906168	2
697	0.004764935	0.005018821	0.015683814	0.374712644	0.266666667	0.02	0	0	33	0.483482143	0.22067602	0.15377551	0	0.006738636	0.001774421	0.022180263	0.412885339	0.094280904	0.028284271	0	0	32.52691193	0.118061579	0.083896777	0.037087029	2
698	0	0.001254705	0	0	1	0	0	0	310	0.847388137	0.341436004	0.091134235	0	0	0	0	0	0	0	0	0	0	0	0	0	2
700	0.003649598	0.009410289	0.011292346	0.151355311	0.133928571	0.027777778	0	0	59	0.298431231	0.135511777	0.150258812	0	0.004292101	0.000887211	0.015969789	0.122668781	0.012626907	0.03928371	0	0	31.11269837	0.063585226	0.023259239	0.031718376	2
701	0.000251757	0.007528231	0	0.133333333	0.166666667	0	0	0	0	0	0	0	0	0	0	0	0	0	0	0	0	0	0	0	0	2
702	0	0.001254705	0	0	1	0	0	0	16	0.6796875	0.578125	0.265625	0	0	0	0	0	0	0	0	0	0	0	0	0	2
703	0.001275752	0.012547051	0.011919699	0.178711485	0.104166667	0.105555556	0	0	11.5	0.284499055	0.458412098	0.076559546	0	0.000247671	0.003548842	0.000887211	0.003169106	0.029462783	0.007856742	0	0	16.26345597	0.402342422	0.648292607	0.108271549	2
704	0	0.001254705	0	0	1	0	0	0	139	1	0.229957042	0.182029916	0	0	0	0	0	0	0	0	0	0	0	0	0	2
705	0.001192059	0.007528231	0.011292346	0.2	0.166666667	0.111111111	0	0	75	0.361777778	0.0656	0.175466667	0	0	0	0	0	0	0	0	0	0	0	0	0	2
706	0	0.001254705	0	0	1	0	0	0	116	0.389714625	0.081896552	0.123365042	0	0	0	0	0	0	0	0	0	0	0	0	0	2
707	0.000614624	0.008782936	0	0.238095238	0.142857143	0	0	0	37	0.253469686	0.119065011	0.127830533	0	0	0	0	0	0	0	0	0	0	0	0	0	2
708	0.002279315	0.007528231	0.005646173	0.39869281	0.222222222	0.055555556	0	0	42.5	0.300977149	0.121886422	0.189672148	0	0.003164333	0.005323263	0.007984895	0.378972262	0.15713484	0.07856742	0	0	34.64823228	0.080677409	0.089517969	0.02380495	2
709	0.000182491	0.001254705	0.001882058	0	1	0.166666667	0	0	42	0.461049893	0.225946332	0.110881543	0	0.000258081	0	0.002661632	0	0	0.23570226	0	0	33.9411255	0.00270549	0.19732038	0.000324659	2
710	0.004181217	0.010664994	0.011292346	0.101752137	0.118055556	0.027777778	0	0	136	0.581156107	0.245176936	0.173114741	0	0.003540278	0.000887211	0.015969789	0.052519299	0.009820928	0.03928371	0	0	77.78174593	0.336248127	0.131830716	0.00060479	2
711	0.001471446	0.017565872	0.003764115	0.257352941	0.071428571	0.333333333	0	0	35	0.363265306	0.118367347	0.257142857	0	0	0	0	0	0	0	0	0	0	0	0	0	2
712	0.001471446	0.017565872	0.003764115	0.257352941	0.071428571	0.333333333	0	0	35	0.363265306	0.118367347	0.257142857	0	0	0	0	0	0	0	0	0	0	0	0	0	2
713	0.000171506	0.005018821	0	0.166666667	0.25	0	0	0	1	1	1	1	0	0	0	0	0	0	0	0	0	0	0	0	0	2
714	0.000326152	0.003764115	0	0	0.333333333	0	0	0	2	1	1	0.5	0	0	0	0	0	0	0	0	0	0	0	0	0	2
716	0.001427577	0.001254705	0.012547051	0.036363636	1	0.1	0	0	305	0.929631819	0.177812416	0.085428648	0	0	0	0	0	0	0	0	0	0	0	0	0	2
719	0.000251017	0.007528231	0	0.133333333	0.166666667	0	0	0	11	0.438016529	0.223140496	0.272727273	0	0	0	0	0	0	0	0	0	0	0	0	0	2
721	3.35E-05	0.003764115	0	0.333333333	0.333333333	0	0	0	53	0.31007476	0.102171591	0.118547526	0	0	0	0	0	0	0	0	0	0	0	0	0	2
722	6.70E-05	0.00250941	0	1	0.5	0	0	0	9	0.654320988	0.62962963	0.185185185	0	0	0	0	0	0	0	0	0	0	0	0	0	2
723	0.001676944	0.015056462	0.005646173	0.158658009	0.083333333	0.055555556	0	0	21.5	0.544499055	0.570912098	0.136559546	0	0.000815041	0	0.007984895	0.031529004	0	0.07856742	0	0	2.121320344	0.034646896	0.489193581	0.023418735	2
725	0	0.001254705	0	0	1	0	0	0	17	0.889273356	0.785467128	0.266435986	0	0	0	0	0	0	0	0	0	0	0	0	0	2
726	0	0.001254705	0	0	1	0	0	0	12	0.513888889	0.180555556	0.166666667	0	0	0	0	0	0	0	0	0	0	0	0	0	2
727	0.000101019	0.00250941	0	0	0.5	0	0	0	11	0.355371901	0.355371901	0.305785124	0	0	0	0	0	0	0	0	0	0	0	0	0	2
728	0	0.001254705	0	0	1	0	0	0	2	0.5	0.5	0.5	0	0	0	0	0	0	0	0	0	0	0	0	0	2
729	0.000251017	0.007528231	0	0.133333333	0.166666667	0	0	0	11	0.438016529	0.223140496	0.272727273	0	0	0	0	0	0	0	0	0	0	0	0	0	2
732	0	0.001254705	0	0	1	0	0	0	32	0.3984375	0.287109375	0.17578125	0	0	0	0	0	0	0	0	0	0	0	0	0	2
733	0.001574354	0.004516939	0.006775408	0.051900093	0.423333333	0.076363636	0.04	0	36.4	0.519425136	0.213370604	0.152063785	0	0.002143693	0.002601812	0.006906579	0.055887432	0.347930389	0.082722278	0.089442719	0	25.62810957	0.124270393	0.082641056	0.037417524	2
734	0.000999129	0.006273526	0.001254705	0.333333333	0.2	1	0	0	57	0.317943983	0.499538319	0.185595568	0	0	0	0	0	0	0	0	0	0	0	0	0	2
735	0.001267634	0.012547051	0	0.177777778	0.1	0	0	0	1	1	1	1	0	0	0	0	0	0	0	0	0	0	0	0	0	2
736	0.000294465	0.006273526	0	0.1	0.2	0	0	0	15	0.564444444	0.146666667	0.173333333	0	0	0	0	0	0	0	0	0	0	0	0	0	2
737	0	0.001254705	0	0	1	0	0	0	10	0.3	0.3	0.18	0	0	0	0	0	0	0	0	0	0	0	0	0	2
739	0.002118383	0.005018821	0.015056462	0.083333333	0.25	0.083333333	0	0	24	0.920138889	0.111111111	0.114583333	0	0	0	0	0	0	0	0	0	0	0	0	0	2
740	0	0.001254705	0	0	1	0	0	0	12	0.513888889	0.180555556	0.166666667	0	0	0	0	0	0	0	0	0	0	0	0	0	2
743	0.000387467	0.005018821	0	0	0.25	0	0	0	48	0.559027778	0.097222222	0.143229167	0	0	0	0	0	0	0	0	0	0	0	0	0	2
9348	0.001011189	0.011292346	0.010037641	0.279411765	0.111111111	0.125	0	0	23	0.508506616	0.262759924	0.190926276	0	0	0	0	0	0	0	0	0	0	0	0	0	2
746	0.000125509	0.005646173	0	0.566666667	0.25	0	0	0	12	0.58291359	0.209203384	0.346422808	0	0.000177496	0.002661632	0	0.612825877	0.11785113	0	0	0	1.414213562	0.204915389	0.019710053	0.104221225	2
748	0.001471446	0.017565872	0.003764115	0.257352941	0.071428571	0.333333333	0	0	35	0.363265306	0.118367347	0.257142857	0	0	0	0	0	0	0	0	0	0	0	0	0	2
751	0	0.001254705	0	0	1	0	0	0	39	0.355687048	0.069033531	0.099276792	0	0	0	0	0	0	0	0	0	0	0	0	0	2
752	0.004113737	0	0.022584693	0.006535948	0	0.055555556	0	0	26	0.449704142	0.133136095	0.159763314	0	0	0	0	0	0	0	0	0	0	0	0	0	2
754	0.00127465	0.008782936	0	0.155952381	0.145833333	0	0	0	10	0.26	0.09	0.1375	0	0.001446588	0.001774421	0	0.031988164	0.029462783	0	0	0	14.14213562	0.367695526	0.127279221	0.194454365	2
756	0	0.001254705	0	0	1	0	0	0	109	1	0.259489942	0.187947142	0	0	0	0	0	0	0	0	0	0	0	0	0	2
759	0.001663287	0.001254705	0.005018821	0	1	0.25	0	0	12	0.222222222	0.263888889	0.152777778	0	0	0	0	0	0	0	0	0	0	0	0	0	2
760	0.001427577	0.001254705	0.012547051	0.036363636	1	0.1	0	0	305	0.929631819	0.177812416	0.085428648	0	0	0	0	0	0	0	0	0	0	0	0	0	2
761	0.000251017	0.007528231	0	0.133333333	0.166666667	0	0	0	11	0.438016529	0.223140496	0.272727273	0	0	0	0	0	0	0	0	0	0	0	0	0	2
765	3.56E-05	0.001882058	0	0	0.75	0	0	0	18	0.311115088	0.258106733	0.168521605	0	5.04E-05	0.000887211	0	0	0.353553391	0	0	0	7.071067812	0.02026384	0.038661066	0.037822671	2
769	6.03E-05	0.003764115	0	0.666666667	0.333333333	0	0	0	31	0.296566077	0.315296566	0.136316337	0	0	0	0	0	0	0	0	0	0	0	0	0	2
770	0	0.001254705	0	0	1	0	0	0	92	0.799385633	0.243383743	0.133034026	0	0	0	0	0	0	0	0	0	0	0	0	0	2
772	3.50E-05	0.003764115	0	0.666666667	0.333333333	0	0	0	160	0.95078125	0.28953125	0.274296875	0	0	0	0	0	0	0	0	0	0	0	0	0	2
773	0.003084618	0.015056462	0.012547051	0.121212121	0.083333333	0.1	0	0	21	0.233560091	0.247165533	0.600907029	0	0	0	0	0	0	0	0	0	0	0	0	0	2
775	0.000171506	0.005018821	0	0.166666667	0.25	0	0	0	1	1	1	1	0	0	0	0	0	0	0	0	0	0	0	0	0	2
777	0.001192059	0.007528231	0.011292346	0.2	0.166666667	0.111111111	0	0	75	0.361777778	0.0656	0.175466667	0	0	0	0	0	0	0	0	0	0	0	0	0	2
778	0.003028334	0	0.015056462	0.03030303	0	0.083333333	0	0	44	0.397727273	0.186983471	0.105371901	0	0	0	0	0	0	0	0	0	0	0	0	0	2
779	0.003383607	0.007528231	0.012128816	0.096538462	0.175	0.048821549	0	0	60.33333333	0.470778497	0.146462152	0.142237488	0	0.003200315	0.002173213	0.011384908	0.030340767	0.04330127	0.04582713	0	0	39.31072797	0.114318535	0.005601449	0.0533009	2
780	0.003569686	0.012547051	0.011292346	0.161095571	0.104166667	0.027777778	0	0	49	0.34989708	0.14345332	0.278385068	0	0.004405113	0.003548842	0.015969789	0.136443588	0.029462783	0.03928371	0	0	45.254834	0.009198475	0.012028202	0.149479513	2
781	0	0.001254705	0	0	1	0	0	0	39	0.687047995	0.153188692	0.237343853	1	0	0	0	0	0	0	0	0	0	0	0	0	2
783	0.000771689	0.007528231	0	0.133333333	0.166666667	0	0	0	18	0.438271605	0.709876543	0.160493827	1	0	0	0	0	0	0	0	0	0	0	0	0	2
784	0.001471446	0.017565872	0.003764115	0.257352941	0.071428571	0.333333333	0	0	35	0.363265306	0.118367347	0.257142857	0	0	0	0	0	0	0	0	0	0	0	0	0	2
785	0.000125879	0.004391468	0	0.066666667	0.583333333	0	0	0	17	0.288062284	0.078719723	0.098615917	0	0.000178019	0.004436053	0	0.094280904	0.589255651	0	0	0	24.04163056	0.407381588	0.1113265	0.139463967	2
786	2.04E-05	0.00250941	0	0	0.5	0	0	0	16	0.6796875	0.1171875	0.203125	0	0	0	0	0	0	0	0	0	0	0	0	0	2
787	0	0.001254705	0	0	1	0	0	0	28	0.461734694	0.076530612	0.170918367	0	0	0	0	0	0	0	0	0	0	0	0	0	2
788	0.003171784	0.006273526	0.013801757	0.125	0.2	0.090909091	0	0	85	0.50449827	0.140761246	0.080692042	0	0	0	0	0	0	0	0	0	0	0	0	0	2
789	0.002998708	0.003764115	0.017565872	0.088235294	0.333333333	0.071428571	0	0	39	0.193951348	0.809335963	0.117685733	0	0	0	0	0	0	0	0	0	0	0	0	0	2
790	0	0.003764115	0	0.666666667	0.333333333	0	0	0	56	0.566964286	0.161352041	0.12755102	0	0	0	0	0	0	0	0	0	0	0	0	0	2
791	0.002347141	0.007528231	0.006900878	0.157738095	0.171428571	0.045454545	0	0	68	0.426220684	0.142852749	0.133194925	0	0.001166222	0.001774421	0.009759316	0.046298658	0.040406102	0.064282435	0	0	24.04163056	0.110701223	0.002957832	0.07425029	2
792	0.001011189	0.011292346	0.010037641	0.279411765	0.111111111	0.125	0	0	23	0.508506616	0.262759924	0.190926276	0	0	0	0	0	0	0	0	0	0	0	0	0	2
793	0.000454801	0.015056462	0	0.257575758	0.083333333	0	0	0	17	0.356401384	0.134948097	0.384083045	0	0	0	0	0	0	0	0	0	0	0	0	0	2
795	0.001011189	0.011292346	0.010037641	0.279411765	0.111111111	0.125	0	0	23	0.508506616	0.262759924	0.190926276	0	0	0	0	0	0	0	0	0	0	0	0	0	2
796	0	0.001254705	0	0	1	0	0	0	116	0.389714625	0.081896552	0.123365042	0	0	0	0	0	0	0	0	0	0	0	0	0	2
797	0	0.001254705	0	0	1	0	0	0	17	0.411764706	0.224913495	0.176470588	0	0	0	0	0	0	0	0	0	0	0	0	0	2
798	0.002528664	0.007528231	0.011919699	0.0591133	0.3	0.026315789	0	0	52	0.414579029	0.181850465	0.098721591	0	0.003539563	0.007097684	0.016857	0.083598831	0.282842712	0.037216146	0	0	50.91168825	0.033876113	0.025155981	0.015066196	2
799	0.001623759	0.00250941	0.00250941	0	0.5	0.5	0	0	14	0.387755102	0.193877551	0.346938776	0	0	0	0	0	0	0	0	0	0	0	0	0	2
801	0.000697266	0.005646173	0.006900878	0.555147059	0.25	0.045454545	0	0	14	0.486111111	0.335069444	0.178819444	0	0.000986083	0.002661632	0.009759316	0.629117063	0.11785113	0.064282435	0	0	14.14213562	0.15713484	0.056470333	0.100664507	2
803	0.000454801	0.015056462	0	0.257575758	0.083333333	0	0	0	17	0.356401384	0.134948097	0.384083045	0	0	0	0	0	0	0	0	0	0	0	0	0	2
804	0.000410147	0.003764115	0.002091175	0.37037037	0.511111111	0.066666667	0.066666667	0	34.66666667	0.45707548	0.125706924	0.192485755	0	0.000710395	0.00250941	0.003622022	0.548098096	0.4286067	0.115470054	0.115470054	0	37.85938897	0.015481938	0.035726884	0.106109072	2
805	0	0.001254705	0	0	1	0	0	0	205	0.52856633	0.284378346	0.138750744	0	0	0	0	0	0	0	0	0	0	0	0	0	2
806	0.000788659	0.004600586	0	0.05952381	0.541666667	0	0	0	24.33333333	0.393936499	0.198657435	0.233602468	0	0.001307179	0.004750237	0	0.103098262	0.438985573	0	0	0	13.0511813	0.111951628	0.139888907	0.119148611	2
807	0	0.001254705	0	0	1	0	0	0	13	0.727810651	0.420118343	0.159763314	0	0	0	0	0	0	0	0	0	0	0	0	0	2
808	0	0.003764115	0	0.666666667	0.333333333	0	0	0	56	0.566964286	0.161352041	0.12755102	0	0	0	0	0	0	0	0	0	0	0	0	0	2
9349	0.000583431	0.004600586	0.001254705	0.146031746	0.380952381	0.111111111	0	0	142	0.448067249	0.189083669	0.115288824	0	0.000546356	0.003622022	0.002173213	0.127893569	0.206196525	0.19245009	0	0	151.7596784	0.238754458	0.11828173	0.011376946	2
809	0.000172256	0.006273526	0	0.3	0.2	0	0	0	70	0.43877551	0.147346939	0.198367347	0	0	0	0	0	0	0	0	0	0	0	0	0	2
810	0.00418731	0.005018821	0.017565872	0.091503268	0.25	0.071428571	0	0	25	0.3696	0.3728	0.1968	0	0	0	0	0	0	0	0	0	0	0	0	0	2
811	0.000657283	0.008782936	0	0.095238095	0.142857143	0	0	0	8	0.40625	0.1875	0.28125	0	0	0	0	0	0	0	0	0	0	0	0	0	2
812	0.000559719	0.005855291	0.000418235	0.238095238	0.280952381	0.333333333	0	0	71	0.264436007	0.3381429	0.168452716	0	0.000467196	0.003157605	0.000724404	0.207566616	0.191840353	0.577350269	0	0	68.08817812	0.048567309	0.139778094	0.049031898	2
813	0.00418731	0.005018821	0.017565872	0.091503268	0.25	0.071428571	0	0	25	0.3696	0.3728	0.1968	0	0	0	0	0	0	0	0	0	0	0	0	0	2
814	0.00127465	0.008782936	0	0.155952381	0.145833333	0	0	0	10	0.26	0.09	0.1375	0	0.001446588	0.001774421	0	0.031988164	0.029462783	0	0	0	14.14213562	0.367695526	0.127279221	0.194454365	2
815	0.001394531	0.007528231	0.013801757	0.110294118	0.166666667	0.090909091	0	0	24	0.597222222	0.295138889	0.107638889	0	0	0	0	0	0	0	0	0	0	0	0	0	2
816	0.006684572	0.010037641	0.022584693	0.064615385	0.125	0.055555556	0	0	81	0.343392775	0.151958543	0.17268709	0	0	0	0	0	0	0	0	0	0	0	0	0	2
817	0.001609503	0.010037641	0.013174404	0.132142857	0.166666667	0.097222222	0	0	23.5	0.744568499	0.513967654	0.133851213	0	0.000719665	0.007097684	0.002661632	0.069027091	0.11785113	0.019641855	0	0	0.707106781	0.248294026	0.569725186	0.027248897	2
818	1.69E-05	0.00250941	0	0	0.5	0	0	0	51	0.307189542	0.102652826	0.125720877	0	0	0	0	0	0	0	0	0	0	0	0	0	2
820	0.001192059	0.007528231	0.011292346	0.2	0.166666667	0.111111111	0	0	75	0.361777778	0.0656	0.175466667	0	0	0	0	0	0	0	0	0	0	0	0	0	2
821	0	0.001254705	0	0	1	0	0	0	14	0.540816327	0.163265306	0.12244898	0	0	0	0	0	0	0	0	0	0	0	0	0	2
826	0.004850617	0.008782936	0.020702635	0.16775693	0.035714286	0.183333333	0.5	0	62	0.416893352	0.111260431	0.202110123	0	0.004778869	0.012420947	0.023954684	0.126707894	0.050507627	0.212132034	0.707106781	0	38.18376618	0.07584151	0.010050696	0.077828039	2
827	0	0.003764115	0	1	0.333333333	0	0	0	8	0.46875	0.15625	0.3125	0	0	0	0	0	0	0	0	0	0	0	0	0	2
829	0.000959592	0.005959849	0.003136763	0.145138889	0.402777778	0.025	0	0.045454545	89.25	0.511744998	0.205396728	0.15014402	0	0.001104133	0.004391468	0.006273526	0.138895833	0.409192218	0.05	0	0.090909091	69.34154599	0.288456555	0.100372591	0.02879091	2
831	0.00090767	0.010037641	0.007946466	0.174696545	0.152777778	0.07037037	0	0	8	0.52299937	0.638941399	0.384373031	0	0.000661154	0.005018821	0.006910377	0.007306219	0.086736083	0.061195228	0	0	13	0.501584403	0.554900114	0.538617478	2
835	0.003256853	0	0.011292346	0	0	0.111111111	0	0	50	0.9232	0.3064	0.1496	0	0	0	0	0	0	0	0	0	0	0	0	0	2
836	0.00125268	0.005959849	0.001568381	0.091346154	0.559027778	0.05	0	0	25.75	0.546302714	0.336067906	0.253149697	0	0.001456389	0.005457126	0.003136763	0.105531105	0.509222431	0.1	0	0	18.58987179	0.31566419	0.251467339	0.180992431	2
838	0	0.001254705	0	0	1	0	0	0	39	0.355687048	0.069033531	0.099276792	0	0	0	0	0	0	0	0	0	0	0	0	0	2
839	0.005118562	0.003136763	0.009410289	0.055555556	0.625	0.033333333	0	0	71	0.274205024	0.290804195	0.116097358	0	0.00723874	0.002661632	0.013308158	0.07856742	0.530330086	0.047140452	0	0	4.242640687	0.113750002	0.247524503	0.000968239	2
842	0	0.001254705	0	0	1	0	0	0	15.5	0.639555822	0.196843443	0.186815903	0	0	0	0	0	0	0	0	0	2.121320344	0.322145286	0.067959348	0.024417429	2
844	6.70E-05	0.00250941	0	1	0.5	0	0	0	1	1	1	1	0	0	0	0	0	0	0	0	0	0	0	0	0	2
845	3.35E-05	0.003764115	0	0.333333333	0.333333333	0	0	0	53	0.31007476	0.102171591	0.118547526	0	0	0	0	0	0	0	0	0	0	0	0	0	2
850	0.002314226	0.003764115	0.017565872	0.191176471	0.333333333	0.071428571	0	0	12	0.513888889	0.472222222	0.180555556	0	0	0	0	0	0	0	0	0	0	0	0	0	2
851	0.001394531	0.007528231	0.013801757	0.110294118	0.166666667	0.090909091	0	0	24	0.597222222	0.295138889	0.107638889	0	0	0	0	0	0	0	0	0	0	0	0	0	2
852	0	0.001254705	0	0	1	0	0	0	14	0.867346939	0.244897959	0.204081633	0	0	0	0	0	0	0	0	0	0	0	0	0	2
853	0.002807588	0.008364701	0.007528231	0.29005698	0.189814815	0.018518519	0	0	101	0.486292763	0.268550146	0.160848606	0	0.0034536	0.004033313	0.013039278	0.328260994	0.124484534	0.032075015	0	0	81.85352772	0.289013085	0.101629669	0.021249872	2
856	0.000556582	0.005018821	0	0	0.25	0	0	0	77	0.21065947	0.652555237	0.086186541	0	0	0	0	0	0	0	0	0	0	0	0	0	2
857	0.000172256	0.006273526	0	0.3	0.2	0	0	0	70	0.43877551	0.147346939	0.198367347	0	0	0	0	0	0	0	0	0	0	0	0	0	2
858	0.006684572	0.010037641	0.022584693	0.064615385	0.125	0.055555556	0	0	81	0.343392775	0.151958543	0.17268709	0	0	0	0	0	0	0	0	0	0	0	0	0	2
859	0.000670269	0.007528231	0	0.266666667	0.166666667	0	0	0	13	0.301775148	0.514792899	0.278106509	0	0	0	0	0	0	0	0	0	0	0	0	0	2
860	0	0.001254705	0	0	1	0	0	0	39	0.687047995	0.153188692	0.237343853	0	0	0	0	0	0	0	0	0	0	0	0	0	2
9350	7.12E-05	0.00250941	0	0	0.5	0	0	0	23	0.296786389	0.285444234	0.141776938	0	0	0	0	0	0	0	0	0	0	0	0	0	2
861	0.001089424	0.011292346	0.004391468	0.240350877	0.125	0.071428571	0	0	46	0.399883722	0.163107677	0.203589146	0	0.001203673	0.005323263	0.006210474	0.057064758	0.058925565	0.101015254	0	0	28.28427125	0.112297352	0.141712589	0.059358764	2
862	0.00013361	0.005018821	0	0	0.25	0	0	0	34	0.321799308	0.942906574	0.219723183	3	0	0	0	0	0	0	0	0	0	0	0	0	2
9351	0.001158318	0.008782936	0.007528231	0.217948718	0.142857143	0.166666667	0	0	14	0.295918367	0.459183673	0.153061224	0	0	0	0	0	0	0	0	0	0	0	0	0	2
863	0	0.001254705	0	0	1	0	0	0	12	0.291666667	0.514792899	0.230769231	0	0	0	0	0	0	0	0	0	0	0	0	0	2
864	0.00123044	0.006273526	0.006273526	0.111111111	0.2	0.2	0.2	0	78	0.439513478	0.134451019	0.153846154	0	0	0	0	0	0	0	0	0	0	0	0	0	2
867	3.50E-05	0.003764115	0	0.666666667	0.333333333	0	0	0	160	0.95078125	0.28953125	0.274296875	0	0	0	0	0	0	0	0	0	0	0	0	0	2
868	0	0.001254705	0	0	1	0	0	0	49	0.34360683	0.072053311	0.146189088	0	0	0	0	0	0	0	0	0	0	0	0	0	2
869	6.70E-05	0.00250941	0	1	0.5	0	0	0	9	0.654320988	0.62962963	0.185185185	0	0	0	0	0	0	0	0	0	0	0	0	0	2
870	0.002713178	0.011292346	0.006273526	0.186813187	0.111111111	0.2	0	0	42	0.30952381	0.595238095	0.138321995	0	0	0	0	0	0	0	0	0	0	0	0	0	2
872	6.71E-05	0.003764115	0	0.333333333	0.333333333	0	0	0	100	0.4582	0.0786	0.0796	0	0	0	0	0	0	0	0	0	0	0	0	0	2
873	0	0.001254705	0	0	1	0	0	0	28	0.221938776	0.193816885	0.260404281	0	0	0	0	0	0	0	0	0	0	0	0	0	2
874	0	0.001254705	0	0	1	0	0	0	10	0.36	0.24	0.18	0	0	0	0	0	0	0	0	0	0	0	0	0	2
875	0.000211057	0.003764115	0	0	0.333333333	0	0	0	18	0.302469136	0.543209877	0.12345679	0	0	0	0	0	0	0	0	0	0	0	0	0	2
879	0.001089424	0.011292346	0.004391468	0.240350877	0.125	0.071428571	0	0	46	0.399883722	0.163107677	0.203589146	0	0.001203673	0.005323263	0.006210474	0.057064758	0.058925565	0.101015254	0	0	28.28427125	0.112297352	0.141712589	0.059358764	2
880	0.002572496	0.012547051	0.006273526	0.096320346	0.104166667	0.05	0	0	26	0.446124478	0.360315337	0.342597115	0	0.00072425	0.003548842	0.008872105	0.035202286	0.029462783	0.070710678	0	0	7.071067812	0.30061144	0.160017987	0.365305384	2
881	0.000950404	0.008782936	0.010037641	0.152380952	0.142857143	0.125	0	0	8	0.46875	0.4375	0.3125	0	0	0	0	0	0	0	0	0	0	0	0	0	2
882	0	0.001254705	0	0	1	0	0	0	8	1	0.46875	0.28125	0	0	0	0	0	0	0	0	0	0	0	0	0	2
883	0.001559011	0.00846926	0.003136763	0.106448413	0.163194444	0.025	0	0.045454545	71	0.47155707	0.406252498	0.210951995	0	0.000985557	0.002782128	0.006273526	0.07657008	0.0625	0.05	0	0.090909091	80.40315085	0.262026786	0.366342361	0.047722804	2
884	7.31E-05	0.005018821	0	0.333333333	0.25	0	0	0	0	0	0	0	0	0	0	0	0	0	0	0	0	0	0	0	0	2
885	0	0.003764115	0	1	0.333333333	0	0	0	13	0.727810651	0.195266272	0.420118343	0	0	0	0	0	0	0	0	0	0	0	0	0	2
886	0.001427577	0.001254705	0.012547051	0.036363636	1	0.1	0	0	305	0.929631819	0.177812416	0.085428648	0	0	0	0	0	0	0	0	0	0	0	0	0	2
887	0.001113522	0.00250941	0.003764115	0.2	0.5	0.333333333	0	0	316	0.714488864	0.325648934	0.10563211	0	0	0	0	0	0	0	0	0	0	0	0	0	2
891	0.003615008	0.011292346	0.008782936	0.158766071	0.111111111	0.155555556	0	0	54.5	0.276726708	0.326912877	0.172413392	0	0.001275379	0	0.003548842	0.039664612	0	0.062853936	0	0	17.67766953	0.046382106	0.379469163	0.048212516	2
894	0	0.001254705	0	0	1	0	0	0	92	0.799385633	0.243383743	0.133034026	0	0	0	0	0	0	0	0	0	0	0	0	0	2
896	0.001124047	0.012233375	0.006900878	0.231841245	0.111111111	0.102678571	0	0	20.5	0.435998726	0.213129954	0.268213011	0	0.000700068	0.003603866	0.004638451	0.069181948	0.03928371	0.068968037	0	0	6.557438524	0.083698703	0.075593413	0.07213944	2
897	0.002297542	0.010037641	0	0.178571429	0.125	0	0	0	20	0.52	0.18	0.275	0	0	0	0	0	0	0	0	0	0	0	0	0	2
898	0.004181217	0.010664994	0.011292346	0.101752137	0.118055556	0.027777778	0	0	136	0.581156107	0.245176936	0.173114741	0	0.003540278	0.000887211	0.015969789	0.052519299	0.009820928	0.03928371	0	0	77.78174593	0.336248127	0.131830716	0.00060479	2
899	0	0.001254705	0	0	1	0	0	0	13	0.727810651	0.420118343	0.159763314	0	0	0	0	0	0	0	0	0	0	0	0	0	2
902	0.000251757	0.007528231	0	0.133333333	0.166666667	0	0	0	0	0	0	0	0	0	0	0	0	0	0	0	0	0	0	0	0	2
903	0.002657048	0.007214555	0.008782936	0.090634921	0.359027778	0.113888889	0.05	0	50.75	0.523107516	0.345411914	0.24121381	0	0.002905123	0.004509381	0.00966476	0.07865799	0.429094744	0.101986443	0.1	0	37.01688804	0.322660705	0.236811671	0.173095384	2
905	0.00090767	0.010037641	0.007946466	0.174696545	0.152777778	0.07037037	0	0	8	0.52299937	0.638941399	0.384373031	0	0.000661154	0.005018821	0.006910377	0.007306219	0.086736083	0.061195228	0	0	13	0.501584403	0.554900114	0.538617478	2
907	0.005021436	0.006273526	0.020075282	0.09047619	0.2	0.0625	1	0	22	0.438016529	0.078512397	0.111570248	0	0	0	0	0	0	0	0	0	0	0	0	0	2
908	0.006684572	0.010037641	0.022584693	0.064615385	0.125	0.055555556	0	0	81	0.343392775	0.151958543	0.17268709	0	0	0	0	0	0	0	0	0	0	0	0	0	2
910	0.000943086	0.008782936	0	0.095238095	0.142857143	0	0	0	10	0.34	0.22	0.14	0	0	0	0	0	0	0	0	0	0	0	0	0	2
911	0.00209262	0.015056462	0.011919699	0.151082251	0.083333333	0.105555556	0	0	22	0.4012791	0.581994865	0.377013061	0	0.001402897	0	0.000887211	0.042242743	0	0.007856742	0	0	1.414213562	0.237190498	0.473520182	0.316633887	2
912	0	0.001254705	0	0	1	0	0	0	1	1	1	1	0	0	0	0	0	0	0	0	0	0	0	0	0	2
914	0.002401	0	0.010037641	0.071428571	0	0.125	0	0	191	0.928620378	0.353197555	0.138839396	0	0	0	0	0	0	0	0	0	0	0	0	0	2
915	0.000171506	0.005018821	0	0.166666667	0.25	0	0	0	1	1	1	1	0	0	0	0	0	0	0	0	0	0	0	0	0	2
917	0.000245982	0.006273526	0	0.1	0.2	0	0	0	18	0.320987654	0.160493827	0.216049383	0	0	0	0	0	0	0	0	0	0	0	0	0	2
918	0.000151772	0.005018821	0	0.5	0.25	0	0	0	127	0.383966768	0.128898258	0.301878604	0	0	0	0	0	0	0	0	0	0	0	0	0	2
919	0.005226424	0.005018821	0.013801757	0.038095238	0.25	0.090909091	0	0	20	0.515	0.28	0.17	0	0	0	0	0	0	0	0	0	0	0	0	0	2
921	0.001192059	0.007528231	0.011292346	0.2	0.166666667	0.111111111	0	0	75	0.361777778	0.0656	0.175466667	0	0	0	0	0	0	0	0	0	0	0	0	0	2
925	0.001585892	0.003764115	0.006900878	0.0625	0.6	0.045454545	0	0	62	0.430092659	0.104897388	0.089984417	0	0.00224279	0.003548842	0.009759316	0.088388348	0.565685425	0.064282435	0	0	32.52691193	0.105225424	0.050719154	0.013141403	2
927	0.001426061	0.011292346	0	0.333333333	0.111111111	0	0	0	7	0.551020408	0.306122449	0.224489796	0	0	0	0	0	0	0	0	0	0	0	0	0	2
931	0	0.001254705	0	0	1	0	0	0	39	0.355687048	0.069033531	0.099276792	0	0	0	0	0	0	0	0	0	0	0	0	0	2
933	0.002713178	0.011292346	0.006273526	0.186813187	0.111111111	0.2	0	0	42	0.30952381	0.595238095	0.138321995	0	0	0	0	0	0	0	0	0	0	0	0	0	2
934	0	0.001254705	0	0	1	0	0	0	2	0.5	0.5	0.5	0	0	0	0	0	0	0	0	0	0	0	0	0	2
935	0	0.00250941	0	1	0.5	0	0	0	13	0.609467456	0.408284024	0.183431953	0	0	0	0	0	0	0	0	0	0	0	0	0	2
936	0.007001262	0.006273526	0.021329987	0.082251082	0.2	0.058823529	0	0	74	0.334550767	0.253469686	0.144631118	0	0	0	0	0	0	0	0	0	0	0	0	0	2
938	0	0.001254705	0	0	1	0	0	0	30	0.388888889	0.448888889	0.126666667	0	0	0	0	0	0	0	0	0	0	0	0	0	2
939	0.000735646	0.003764115	0.005018821	0.25	0.361111111	0.027777778	0	0	19	0.738901655	0.308802559	0.25029989	0	0.001197592	0.001254705	0.008692852	0.363241579	0.127293769	0.048112522	0	0	15.13274595	0.38514935	0.194525759	0.21651949	2
940	0.005226424	0.005018821	0.013801757	0.038095238	0.25	0.090909091	0	0	20	0.515	0.28	0.17	0	0	0	0	0	0	0	0	0	0	0	0	0	2
941	0	0.001254705	0	0	1	0	0	0	30	0.388888889	0.448888889	0.126666667	1	0	0	0	0	0	0	0	0	0	0	0	0	2
942	0.004516837	0.011292346	0.011292346	0.130718954	0.111111111	0.111111111	0	0	67	0.243929606	0.058587659	0.206504789	1	0	0	0	0	0	0	0	0	0	0	0	0	2
943	0.002297542	0.010037641	0	0.178571429	0.125	0	0	0	20	0.52	0.18	0.275	0	0	0	0	0	0	0	0	0	0	0	0	0	2
944	0.000771689	0.007528231	0	0.133333333	0.166666667	0	0	0	18	0.438271605	0.709876543	0.160493827	2	0	0	0	0	0	0	0	0	0	0	0	0	2
945	0.002118383	0.005018821	0.015056462	0.083333333	0.25	0.083333333	0	0	24	0.920138889	0.111111111	0.114583333	0	0	0	0	0	0	0	0	0	0	0	0	0	2
946	0	0.001254705	0	0	1	0	0	0	13	0.727810651	0.420118343	0.159763314	1	0	0	0	0	0	0	0	0	0	0	0	0	2
947	0.000157819	0.00250941	0.001254705	0.333333333	0.5	1	0	0	14	0.663265306	0.663265306	0.132653061	1	0	0	0	0	0	0	0	0	0	0	0	0	2
948	0.002253265	0.015056462	0	0.136363636	0.083333333	0	0	0	20	0.52	0.225	0.12	0	0	0	0	0	0	0	0	0	0	0	0	0	2
949	0	0.001254705	0	0	1	0	0	0	22	0.702479339	0.29338843	0.169421488	0	0	0	0	0	0	0	0	0	0	0	0	0	2
950	0.003507178	0.018820577	0	0.20952381	0.066666667	0	0	0	134	0.373022945	0.039875251	0.083871686	1	0	0	0	0	0	0	0	0	0	0	0	0	2
951	0.000290596	0.003764115	0	0	0.333333333	0	0	0	29	0.498216409	0.11058264	0.227110583	1	0	0	0	0	0	0	0	0	0	0	0	0	2
952	0.001522498	0.008782936	0	0.19047619	0.142857143	0	0	0	51	0.347943099	0.144944252	0.185697809	0	0	0	0	0	0	0	0	0	0	0	0	0	2
953	0	0.001254705	0	0	1	0	0	0	19	0.457063712	0.429362881	0.163434903	0	0	0	0	0	0	0	0	0	0	0	0	0	2
954	0	0.001254705	0	0	1	0	0	0	14	0.540816327	0.163265306	0.12244898	0	0	0	0	0	0	0	0	0	0	0	0	0	2
955	0.001588873	0.001254705	0.00250941	0.333333333	1	0.5	0	0	58	0.621878716	0.283590963	0.119500595	0	0	0	0	0	0	0	0	0	0	0	0	0	2
957	0.003084618	0.015056462	0.012547051	0.121212121	0.083333333	0.1	0	0	21	0.233560091	0.247165533	0.600907029	0	0	0	0	0	0	0	0	0	0	0	0	0	2
960	0	0.001254705	0	0	1	0	0	0	28	0.221938776	0.193816885	0.260404281	0	0	0	0	0	0	0	0	0	0	0	0	0	2
961	0.000364981	0.001254705	0.003764115	0	1	0.333333333	0	0	66	0.459136823	0.365472911	0.110651974	0	0	0	0	0	0	0	0	0	0	0	0	0	2
9352	0.007001262	0.006273526	0.021329987	0.082251082	0.2	0.058823529	0	0	74	0.334550767	0.253469686	0.144631118	0	0	0	0	0	0	0	0	0	0	0	0	0	2
964	0	0.001254705	0	0	1	0	0	0	92	0.799385633	0.243383743	0.133034026	0	0	0	0	0	0	0	0	0	0	0	0	0	2
965	0.000636064	0.010037641	0.005646173	0.173809524	0.166666667	0.055555556	0	0	12	0.784499055	0.958412098	0.576559546	0	0.000656985	0.007097684	0.007984895	0.010101525	0.11785113	0.07856742	0	0	15.55634919	0.304764359	0.058814175	0.598835232	2
968	0.001100623	0.015056462	0.011292346	0.180952381	0.083333333	0.111111111	0	0	23	0.56899811	0.916824197	0.153119093	0	0	0	0	0	0	0	0	0	0	0	0	0	2
969	0.001073305	0.003764115	0.007528231	0.041666667	0.375	0.041666667	0	0	13	0.960069444	0.305555556	0.307291667	0	0.001477964	0.001774421	0.010646526	0.058925565	0.176776695	0.058925565	0	0	15.55634919	0.056470333	0.27498597	0.272530739	2
970	0.000356809	0.004391468	0	0	0.291666667	0	0	0	25	0.779513889	0.548611111	0.321614583	0	4.34E-05	0.000887211	0	0	0.058925565	0	0	0	32.52691193	0.311814449	0.638360289	0.252275076	2
971	0.001961708	0.007528231	0.003764115	0.194444444	0.166666667	0.333333333	0	0	14	0.642857143	0.632653061	0.091836735	0	0	0	0	0	0	0	0	0	0	0	0	0	2
972	0.000762453	0.006273526	0.003136763	0.105555556	0.2	0.1	0.1	0	51	0.516631739	0.166183843	0.142895299	0	0.000661834	0	0.004436053	0.007856742	0	0.141421356	0.141421356	0	38.18376618	0.109061691	0.04487699	0.015486847	2
973	0.000471714	0.008782936	0	0.380952381	0.142857143	0	0	0	22	0.690082645	0.123966942	0.165289256	0	0	0	0	0	0	0	0	0	0	0	0	0	2
975	0.001623759	0.00250941	0.00250941	0	0.5	0.5	0	0	14	0.387755102	0.193877551	0.346938776	0	0	0	0	0	0	0	0	0	0	0	0	0	2
976	0.000770021	0.006691761	0.005437056	0.130174292	0.27037037	0.108333333	0.066666667	0	37.33333333	0.401406147	0.217803097	0.216852518	0	0.000617402	0.00440638	0.00507083	0.140677956	0.203771033	0.101036297	0.115470054	0	35.72580767	0.130399356	0.072259534	0.079217991	2
977	0.001677862	0.011292346	0	0.138888889	0.111111111	0	0	0	191	0.818919438	0.338395329	0.173542392	0	0	0	0	0	0	0	0	0	0	0	0	0	2
978	2.58E-05	0.00250941	0	0	0.5	0	0	0	16	0.390625	0.1640625	0.109375	0	0	0	0	0	0	0	0	0	0	0	0	0	2
981	6.70E-05	0.00250941	0	1	0.5	0	0	0	9	0.654320988	0.62962963	0.185185185	0	0	0	0	0	0	0	0	0	0	0	0	0	2
982	0.001148771	0.006900878	0	0.589285714	0.229166667	0	0	0	14	0.494375	0.168125	0.29375	0	0.001624608	0.004436053	0	0.580837713	0.147313913	0	0	0	8.485281374	0.036239223	0.016793786	0.026516504	2
983	0.000614624	0.008782936	0	0.238095238	0.142857143	0	0	0	37	0.253469686	0.119065011	0.127830533	0	0	0	0	0	0	0	0	0	0	0	0	0	2
986	0.005522745	0.003764115	0.025094103	0.035573123	0.333333333	0.05	0	0	15	1	0.653333333	0.315555556	0	0	0	0	0	0	0	0	0	0	0	0	0	2
988	0	0.001254705	0	0	1	0	0	0	30	0.388888889	0.448888889	0.126666667	0	0	0	0	0	0	0	0	0	0	0	0	0	2
990	0.001113522	0.00250941	0.003764115	0.2	0.5	0.333333333	0	0	316	0.714488864	0.325648934	0.10563211	0	0	0	0	0	0	0	0	0	0	0	0	0	2
991	0.003223748	0.008782936	0.010037641	0.211904762	0.155555556	0.03125	0.5	0	14.5	0.494518469	0.192317423	0.168030022	0	0.002542314	0.003548842	0.014195368	0.171725933	0.062853936	0.044194174	0.707106781	0	10.60660172	0.079905809	0.160944611	0.079846178	2
993	0.00127465	0.008782936	0	0.155952381	0.145833333	0	0	0	10	0.26	0.09	0.1375	0	0.001446588	0.001774421	0	0.031988164	0.029462783	0	0	0	14.14213562	0.367695526	0.127279221	0.194454365	2
996	0.003198069	0.008155583	0.010037641	0.108622995	0.541666667	0.03125	0	0	14	0.463125	0.425	0.185	0	0.001336156	0.009759316	0.014195368	0.039231192	0.648181216	0.044194174	0	0	8.485281374	0.080433396	0.282842712	0.091923882	2
998	0.001100623	0.015056462	0.011292346	0.180952381	0.083333333	0.111111111	0	0	23	0.56899811	0.916824197	0.153119093	0	0	0	0	0	0	0	0	0	0	0	0	0	2
999	0	0.001254705	0	0	1	0	0	0	92	0.799385633	0.243383743	0.133034026	0	0	0	0	0	0	0	0	0	0	0	0	0	2
1000	0	0.001254705	0	0	1	0	0	0	12	0.291666667	0.514792899	0.230769231	0	0	0	0	0	0	0	0	0	0	0	0	0	2
1001	0	0.001254705	0	0	1	0	0	0	3	0.555555556	0.555555556	0.333333333	0	0	0	0	0	0	0	0	0	0	0	0	0	2
1002	2.32E-05	0.00250941	0	0	0.5	0	0	0	59	0.753519104	0.750646366	0.065785694	0	0	0	0	0	0	0	0	0	0	0	0	0	2
1004	0	0.001254705	0	0	1	0	0	0	23	0.508506616	0.156899811	0.765595463	0	0	0	0	0	0	0	0	0	0	0	0	0	2
1005	0.003171784	0.006273526	0.013801757	0.125	0.2	0.090909091	0	0	85	0.50449827	0.140761246	0.080692042	0	0	0	0	0	0	0	0	0	0	0	0	0	2
1007	0.000171506	0.005018821	0	0.166666667	0.25	0	0	0	1	1	1	1	0	0	0	0	0	0	0	0	0	0	0	0	0	2
1010	0.001275752	0.012547051	0.011919699	0.178711485	0.104166667	0.105555556	0	0	11.5	0.284499055	0.458412098	0.076559546	0	0.000247671	0.003548842	0.000887211	0.003169106	0.029462783	0.007856742	0	0	16.26345597	0.402342422	0.648292607	0.108271549	2
1011	0.006514719	0.001254705	0.027603513	0.067193676	1	0.045454545	0	0	9	0.283950617	0.333333333	0.283950617	0	0	0	0	0	0	0	0	0	0	0	0	0	2
1012	0.000815731	0.001254705	0.006273526	0.036363636	1	0.05	0	0	34.5	0.284608353	0.215872473	0.103964774	0	0.001153618	0	0.008872105	0.051425948	0	0.070710678	0	0	7.778174593	0.0330337	0.025982601	0.020909467	2
1013	0.000151772	0.005018821	0	0.5	0.25	0	0	0	127	0.383966768	0.128898258	0.301878604	0	0	0	0	0	0	0	0	0	0	0	0	0	2
1014	0.000364981	0.001254705	0.003764115	0	1	0.333333333	0	0	66	0.459136823	0.365472911	0.110651974	0	0	0	0	0	0	0	0	0	0	0	0	0	2
1015	0.000151772	0.005018821	0	0.5	0.25	0	0	0	127	0.383966768	0.128898258	0.301878604	0	0	0	0	0	0	0	0	0	0	0	0	0	2
1017	0.000551916	0.006273526	0	0.3	0.2	0	0	0	30	0.217777778	0.22	0.197777778	1	0	0	0	0	0	0	0	0	0	0	0	0	2
1018	0.005031513	0.012547051	0.023839398	0.118226601	0.1	0.052631579	0	0	88	0.438533058	0.19963843	0.088068182	0	0	0	0	0	0	0	0	0	0	0	0	0	2
1019	0	0.00250941	0	1	0.5	0	0	0	9	0.432098765	0.481481481	0.382716049	1	0	0	0	0	0	0	0	0	0	0	0	0	2
1020	0	0.001254705	0	0	1	0	0	0	11	0.371900826	0.537190083	0.355371901	1	0	0	0	0	0	0	0	0	0	0	0	0	2
1021	0.002334305	0.008155583	0.005646173	0.315359477	0.180555556	0.055555556	0	0	97	0.313948187	0.093742958	0.254191697	2	0.003086567	0.004436053	0.007984895	0.261121132	0.098209275	0.07856742	0	0	42.42640687	0.099021227	0.049717101	0.067439471	2
1022	0.000739855	0.003764115	0	0.333333333	0.333333333	0	0	0	190	0.37833795	0.069473684	0.093019391	0	0	0	0	0	0	0	0	0	0	0	0	0	2
1024	0.004181217	0.010664994	0.011292346	0.101752137	0.118055556	0.027777778	0	0	136	0.581156107	0.245176936	0.173114741	0	0.003540278	0.000887211	0.015969789	0.052519299	0.009820928	0.03928371	0	0	77.78174593	0.336248127	0.131830716	0.00060479	2
1025	0	0.00250941	0	1	0.5	0	0	0	21	0.433106576	0.242630385	0.16553288	1	0	0	0	0	0	0	0	0	0	0	0	0	2
1026	0	0.001254705	0	0	1	0	0	0	37	0.590942294	0.15558802	0.126369613	1	0	0	0	0	0	0	0	0	0	0	0	0	2
1028	0.00019233	0.003764115	0	0	0.333333333	0	0	0	0	0	0	0	0	0	0	0	0	0	0	0	0	0	0	0	0	2
1029	0.005226424	0.005018821	0.013801757	0.038095238	0.25	0.090909091	0	0	20	0.515	0.28	0.17	0	0	0	0	0	0	0	0	0	0	0	0	0	2
1030	0.001275752	0.012547051	0.011919699	0.178711485	0.104166667	0.105555556	0	0	11.5	0.284499055	0.458412098	0.076559546	0	0.000247671	0.003548842	0.000887211	0.003169106	0.029462783	0.007856742	0	0	16.26345597	0.402342422	0.648292607	0.108271549	2
1032	0.00013361	0.005018821	0	0	0.25	0	0	0	34	0.321799308	0.942906574	0.219723183	0	0	0	0	0	0	0	0	0	0	0	0	0	2
1033	0.00628488	0	0.036386449	0.083743842	0	0.034482759	0	0	7	0.551020408	0.428571429	0.306122449	0	0	0	0	0	0	0	0	0	0	0	0	0	2
1034	0.002955684	0.009410289	0.012547051	0.120506536	0.138888889	0.101010101	0	0	45.5	0.420575914	0.176863274	0.157071839	0	0.002207803	0.002661632	0.001774421	0.01444254	0.03928371	0.014284985	0	0	30.40559159	0.249815605	0.167266979	0.069908749	2
1035	0.006684572	0.010037641	0.022584693	0.064615385	0.125	0.055555556	0	0	81	0.343392775	0.151958543	0.17268709	0	0	0	0	0	0	0	0	0	0	0	0	0	2
1036	0.001073305	0.003764115	0.007528231	0.041666667	0.375	0.041666667	0	0	13	0.960069444	0.305555556	0.307291667	0	0.001477964	0.001774421	0.010646526	0.058925565	0.176776695	0.058925565	0	0	15.55634919	0.056470333	0.27498597	0.272530739	2
1037	0.003844739	0.009201171	0.012128816	0.109501425	0.14537037	0.048821549	0	0	119	0.555603494	0.210371706	0.142307175	0	0.002570299	0.002611877	0.011384908	0.039487881	0.047817598	0.04582713	0	0	62.38589584	0.241847492	0.111012976	0.053361984	2
1038	0.002254106	0.013801757	0.00418235	0.212628794	0.105555556	0.158730159	0	0	56.66666667	0.444687302	0.258611366	0.179781595	0	0.001135469	0.005749781	0.00440638	0.019919178	0.053575838	0.167232599	0	0	67.09197667	0.173796869	0.325478495	0.159272699	2
1040	0.001113522	0.00250941	0.003764115	0.2	0.5	0.333333333	0	0	316	0.714488864	0.325648934	0.10563211	0	0	0	0	0	0	0	0	0	0	0	0	0	2
1042	0.000251757	0.007528231	0	0.133333333	0.166666667	0	0	0	0	0	0	0	0	0	0	0	0	0	0	0	0	0	0	0	0	2
1043	0.000556582	0.005018821	0	0	0.25	0	0	0	77	0.21065947	0.652555237	0.086186541	0	0	0	0	0	0	0	0	0	0	0	0	0	2
1044	0	0.001254705	0	0	1	0	0	0	66	0.494490358	0.397612489	0.196051423	0	0	0	0	0	0	0	0	0	0	0	0	0	2
1045	0.002713178	0.011292346	0.006273526	0.186813187	0.111111111	0.2	0	0	42	0.30952381	0.595238095	0.138321995	0	0	0	0	0	0	0	0	0	0	0	0	0	2
1046	0.000364981	0.001254705	0.003764115	0	1	0.333333333	0	0	66	0.459136823	0.365472911	0.110651974	0	0	0	0	0	0	0	0	0	0	0	0	0	2
1047	0	0.001254705	0	0	1	0	0	0	12	0.513888889	0.180555556	0.166666667	0	0	0	0	0	0	0	0	0	0	0	0	0	2
1050	3.35E-05	0.003764115	0	0.333333333	0.333333333	0	0	0	53	0.31007476	0.102171591	0.118547526	0	0	0	0	0	0	0	0	0	0	0	0	0	2
1051	0.00952987	0.006273526	0.031367629	0.082758621	0.2	0.04	0	0	10	0.4	0.28	0.18	0	0	0	0	0	0	0	0	0	0	0	0	0	2
1053	0.001471446	0.017565872	0.003764115	0.257352941	0.071428571	0.333333333	0	0	35	0.363265306	0.118367347	0.257142857	0	0	0	0	0	0	0	0	0	0	0	0	0	2
1054	0.00212703	0.007528231	0.012547051	0.108333333	0.166666667	0.1	0	0.181818182	39	0.225509533	0.163708087	0.175542406	0	0	0	0	0	0	0	0	0	0	0	0	0	2
1057	0.002193777	0.012860728	0.011606023	0.235069177	0.100694444	0.119345238	0	0.013888889	20	0.453037804	0.259196682	0.271018847	0	0.001605294	0.002586641	0.004845935	0.063086306	0.020833333	0.036113836	0	0.027777778	7.527726527	0.090876166	0.124228334	0.072590402	2
1060	0.001394531	0.007528231	0.013801757	0.110294118	0.166666667	0.090909091	0	0	24	0.597222222	0.295138889	0.107638889	0	0	0	0	0	0	0	0	0	0	0	0	0	2
1062	0.000657283	0.008782936	0	0.095238095	0.142857143	0	0	0	8	0.40625	0.1875	0.28125	0	0	0	0	0	0	0	0	0	0	0	0	0	2
1063	2.58E-05	0.00250941	0	0	0.5	0	0	0	16	0.390625	0.1640625	0.109375	0	0	0	0	0	0	0	0	0	0	0	0	0	2
1066	0	0.001254705	0	0	1	0	0	0	22	0.702479339	0.29338843	0.169421488	0	0	0	0	0	0	0	0	0	0	0	0	0	2
1067	0.000726283	0.008782936	0.002927645	0.493567251	0.194444444	0.047619048	0	0	35	0.509192698	0.173827209	0.275765545	0	0.001058315	0.005749781	0.00507083	0.440435909	0.127293769	0.08247861	0	0	27.62245463	0.205306368	0.101911501	0.13187126	2
1071	0.001415057	0.013801757	0.009201171	0.264677216	0.092592593	0.136904762	0	0	23.66666667	0.435326125	0.209793106	0.266708257	0	0.000476469	0.002173213	0.000724404	0.026645959	0.016037507	0.010309826	0	0	2.081665999	0.102496317	0.092221141	0.088275493	2
1073	0.001158318	0.008782936	0.007528231	0.217948718	0.142857143	0.166666667	0	0	14	0.295918367	0.459183673	0.153061224	0	0	0	0	0	0	0	0	0	0	0	0	0	2
1077	0.002253265	0.015056462	0	0.136363636	0.083333333	0	0	0	20	0.52	0.225	0.12	0	0	0	0	0	0	0	0	0	0	0	0	0	2
1078	0.000721538	0.007528231	0.005646173	0.166666667	0.166666667	0.055555556	0	0	43	0.399897153	0.144370248	0.22409697	0	0.000665417	0	0.007984895	0.047140452	0	0.07856742	0	0	45.254834	0.053908938	0.111397953	0.068773634	2
1079	0.000101019	0.00250941	0	0	0.5	0	0	0	11	0.355371901	0.355371901	0.305785124	0	0	0	0	0	0	0	0	0	0	0	0	0	2
1082	7.31E-05	0.001254705	0.00250941	0	1	0.5	0	0	125	0.715456	0.167232	0.165952	0	0	0	0	0	0	0	0	0	0	0	0	0	2
1083	2.82E-05	0.00250941	0	0	0.5	0	0	0	2	1	0.5	0.5	0	0	0	0	0	0	0	0	0	0	0	0	0	2
1084	0.001471446	0.017565872	0.003764115	0.257352941	0.071428571	0.333333333	0	0	35	0.363265306	0.118367347	0.257142857	0	0	0	0	0	0	0	0	0	0	0	0	0	2
1087	0	0.001254705	0	0	1	0	0	0	97	0.979594006	0.196513976	0.145286428	1	0	0	0	0	0	0	0	0	0	0	0	0	2
1088	0.000506785	0.006273526	0	0.133333333	0.208333333	0	0	0	8	0.529257068	0.644970414	0.246548323	4	0.000381376	0.001774421	0	0.188561808	0.058925565	0	0	0	7.071067812	0.037191678	0.502087655	0.122732538	2
1089	0.002396385	0.00250941	0.006273526	0.047619048	0.5	0.2	0	0	240	0.888298611	0.321041667	0.121076389	1	0	0	0	0	0	0	0	0	0	0	0	0	2
1090	0.000611052	0.008782936	0	0.380952381	0.142857143	0	0	0	145	0.252223543	0.258692033	0.113151011	0	0	0	0	0	0	0	0	0	0	0	0	0	2
1091	0.003084618	0.015056462	0.012547051	0.121212121	0.083333333	0.1	0	0	21	0.233560091	0.247165533	0.600907029	1	0	0	0	0	0	0	0	0	0	0	0	0	2
1092	0.001394531	0.007528231	0.013801757	0.110294118	0.166666667	0.090909091	0	0	24	0.597222222	0.295138889	0.107638889	1	0	0	0	0	0	0	0	0	0	0	0	0	2
1093	3.35E-05	0.003764115	0	0.333333333	0.333333333	0	0	0	53	0.31007476	0.102171591	0.118547526	0	0	0	0	0	0	0	0	0	0	0	0	0	2
1094	0.000171702	0.005018821	0	0.166666667	0.25	0	0	0	21	0.487528345	0.342403628	0.120181406	0	0	0	0	0	0	0	0	0	0	0	0	0	2
1095	0.000172256	0.006273526	0	0.3	0.2	0	0	0	70	0.43877551	0.147346939	0.198367347	1	0	0	0	0	0	0	0	0	0	0	0	0	2
1096	0.000364981	0.001254705	0.003764115	0	1	0.333333333	0	0	66	0.459136823	0.365472911	0.110651974	0	0	0	0	0	0	0	0	0	0	0	0	0	2
1098	0	0.00250941	0	0	0.5	0	0	0	20	0.18	0.335	0.165	0	0	0	0	0	0	0	0	0	0	0	0	0	2
1099	0.001192059	0.007528231	0.011292346	0.2	0.166666667	0.111111111	0	0	75	0.361777778	0.0656	0.175466667	0	0	0	0	0	0	0	0	0	0	0	0	0	2
1100	0.002118383	0.005018821	0.015056462	0.083333333	0.25	0.083333333	0	0	24	0.920138889	0.111111111	0.114583333	0	0	0	0	0	0	0	0	0	0	0	0	0	2
1102	0.000133951	0.005018821	0	0.066666667	0.333333333	0	0	0	31	0.372603036	0.162896661	0.199224075	0	0.000165557	0.003548842	0	0.094280904	0.23570226	0	0	0	28.28427125	0.092508649	0.085197649	0.10394922	2
1104	0	0.001254705	0	0	1	0	0	0	18	0.462962963	0.086419753	0.111111111	0	0	0	0	0	0	0	0	0	0	0	0	0	2
1105	0.004529939	0.010037641	0.018820577	0.146245059	0.125	0.066666667	0	0.055555556	9	0.50617284	0.407407407	0.283950617	0	0	0	0	0	0	0	0	0	0	0	0	0	2
1106	0.00127465	0.008782936	0	0.155952381	0.145833333	0	0	0	10	0.26	0.09	0.1375	0	0.001446588	0.001774421	0	0.031988164	0.029462783	0	0	0	14.14213562	0.367695526	0.127279221	0.194454365	2
1108	0.000384468	0.006691761	0	0.171428571	0.214285714	0	0	0	58	0.250146651	0.123091558	0.113420531	0	0.000197186	0.002611877	0	0.19331222	0.103783308	0	0	0	76.72678802	0.249114698	0.129798871	0.113555531	2
1110	0.001011189	0.011292346	0.010037641	0.279411765	0.111111111	0.125	0	0	23	0.508506616	0.262759924	0.190926276	0	0	0	0	0	0	0	0	0	0	0	0	0	2
1111	2.04E-05	0.00250941	0	0	0.5	0	0	0	16	0.6796875	0.1171875	0.203125	0	0	0	0	0	0	0	0	0	0	0	0	0	2
1112	0.000583828	0.008782936	0.005646173	0.59047619	0.291666667	0.055555556	0	0	16	0.611659549	0.773226913	0.169152139	0	0.000730857	0.008872105	0.007984895	0.579154126	0.294627825	0.07856742	0	0	9.899494937	0.060332386	0.203077226	0.022674151	2
1113	6.84E-05	0.00250941	0	0	0.5	0	0	0	11	0.256198347	0.256198347	0.305785124	0	0	0	0	0	0	0	0	0	0	0	0	0	2
1114	0	0.001254705	0	0	1	0	0	0	3	0.555555556	0.555555556	0.333333333	0	0	0	0	0	0	0	0	0	0	0	0	0	2
1115	0	0.001254705	0	0	1	0	0	0	205	0.52856633	0.284378346	0.138750744	0	0	0	0	0	0	0	0	0	0	0	0	0	2
1116	0.005515778	0.006273526	0.01944793	0.098956315	0.555555556	0.078282828	0	0	38	0.263940111	0.195960496	0.245227703	0	0.001412716	0.007097684	0.011533737	0.044919155	0.628539361	0.046426203	0	0	41.01219331	0.028299129	0.19427453	0.05476247	2
1118	0.000697266	0.005646173	0.006900878	0.555147059	0.25	0.045454545	0	0	14	0.486111111	0.335069444	0.178819444	0	0.000986083	0.002661632	0.009759316	0.629117063	0.11785113	0.064282435	0	0	14.14213562	0.15713484	0.056470333	0.100664507	2
1120	0.002713178	0.011292346	0.006273526	0.186813187	0.111111111	0.2	0	0	42	0.30952381	0.595238095	0.138321995	0	0	0	0	0	0	0	0	0	0	0	0	0	2
1122	0.003084618	0.015056462	0.012547051	0.121212121	0.083333333	0.1	0	0	21	0.233560091	0.247165533	0.600907029	0	0	0	0	0	0	0	0	0	0	0	0	0	2
1123	0.00212703	0.007528231	0.012547051	0.108333333	0.166666667	0.1	0	0.181818182	39	0.225509533	0.163708087	0.175542406	0	0	0	0	0	0	0	0	0	0	0	0	0	2
1125	0.002294983	0.008155583	0.005646173	0.232026144	0.180555556	0.055555556	0	0	33.5	0.121964803	0.029293829	0.103252395	0	0.003142175	0.004436053	0.007984895	0.143270001	0.098209275	0.07856742	0	0	47.37615434	0.172484278	0.041427731	0.146020937	2
1126	0.001530734	0.006900878	0.007528231	0.089285714	0.196428571	0.041666667	0	0	17	0.630069444	0.165555556	0.127291667	0	0.00083106	0.002661632	0.010646526	0.008417938	0.075761441	0.058925565	0	0	9.899494937	0.410220142	0.076996072	0.017972297	2
1127	0.000364981	0.001254705	0.003764115	0	1	0.333333333	0	0	66	0.459136823	0.365472911	0.110651974	0	0	0	0	0	0	0	0	0	0	0	0	0	2
1129	0	0.001254705	0	0	1	0	0	0	39	0.355687048	0.069033531	0.099276792	0	0	0	0	0	0	0	0	0	0	0	0	0	2
1131	0.00123044	0.006273526	0.006273526	0.111111111	0.2	0.2	0.2	0	78	0.439513478	0.134451019	0.153846154	0	0	0	0	0	0	0	0	0	0	0	0	0	2
1132	0.000172256	0.006273526	0	0.3	0.2	0	0	0	70	0.43877551	0.147346939	0.198367347	0	0	0	0	0	0	0	0	0	0	0	0	0	2
1133	0.002297542	0.010037641	0	0.178571429	0.125	0	0	0	20	0.52	0.18	0.275	0	0	0	0	0	0	0	0	0	0	0	0	0	2
1135	7.12E-05	0.00250941	0	0	0.5	0	0	0	23	0.296786389	0.285444234	0.141776938	0	0	0	0	0	0	0	0	0	0	0	0	0	2
1136	2.58E-05	0.00250941	0	0	0.5	0	0	0	16	0.390625	0.1640625	0.109375	0	0	0	0	0	0	0	0	0	0	0	0	0	2
1137	0	0.001254705	0	0	1	0	0	0	35	0.647346939	0.606530612	0.111836735	0	0	0	0	0	0	0	0	0	0	0	0	0	2
1138	0.00090767	0.010037641	0.007946466	0.174696545	0.152777778	0.07037037	0	0	8	0.52299937	0.638941399	0.384373031	0	0.000661154	0.005018821	0.006910377	0.007306219	0.086736083	0.061195228	0	0	13	0.501584403	0.554900114	0.538617478	2
1139	0.00019233	0.003764115	0	0	0.333333333	0	0	0	0	0	0	0	0	0	0	0	0	0	0	0	0	0	0	0	0	2
1140	0.002401	0	0.010037641	0.071428571	0	0.125	0	0	191	0.928620378	0.353197555	0.138839396	0	0	0	0	0	0	0	0	0	0	0	0	0	2
1141	0	0.00250941	0	1	0.5	0	0	0	20	0.295	0.905	0.4	0	0	0	0	0	0	0	0	0	0	0	0	0	2
1142	3.35E-05	0.001882058	0	0.5	0.75	0	0	0	10	0.604019998	0.434649526	0.278543006	0	4.74E-05	0.000887211	0	0.707106781	0.353553391	0	0	0	1.414213562	0.071136342	0.275743508	0.132027896	2
1144	0	0.001254705	0	0	1	0	0	0	11	0.553719008	0.239669421	0.371900826	0	0	0	0	0	0	0	0	0	0	0	0	0	2
1146	0.000567708	0.006273526	0	0.047619048	0.238095238	0	0	0	5	0.17	0.11	0.07	0	0.000530865	0.003548842	0	0.067343503	0.134687006	0	0	0	7.071067812	0.240416306	0.155563492	0.098994949	2
1149	0.001427577	0.001254705	0.012547051	0.036363636	1	0.1	0	0	305	0.929631819	0.177812416	0.085428648	0	0	0	0	0	0	0	0	0	0	0	0	0	2
1151	0.000140354	0.00250941	0	0	0.5	0	0	0	119	0.818656875	0.220111574	0.105147942	0	0	0	0	0	0	0	0	0	0	0	0	0	2
1152	0.001471446	0.017565872	0.003764115	0.257352941	0.071428571	0.333333333	0	0	35	0.363265306	0.118367347	0.257142857	0	0	0	0	0	0	0	0	0	0	0	0	0	2
1153	0.001011189	0.011292346	0.010037641	0.279411765	0.111111111	0.125	0	0	23	0.508506616	0.262759924	0.190926276	0	0	0	0	0	0	0	0	0	0	0	0	0	2
1154	0.00194055	0.015056462	0.008782936	0.280701754	0.083333333	0.142857143	0	0	26	0.479289941	0.263313609	0.24556213	0	0	0	0	0	0	0	0	0	0	0	0	0	2
1156	0	0.001254705	0	0	1	0	0	0	74	0.354638422	0.11577794	0.11541271	0	0	0	0	0	0	0	0	0	0	0	0	0	2
1157	0.001063515	0.004391468	0.006273526	0.054166667	0.583333333	0.05	0	0.090909091	34	0.26673812	0.198976517	0.132360977	0	0.001504037	0.004436053	0.008872105	0.076603235	0.589255651	0.070710678	0	0.128564869	7.071067812	0.058306026	0.049877092	0.061067763	2
1158	6.70E-05	0.00250941	0	1	0.5	0	0	0	9	0.654320988	0.62962963	0.185185185	0	0	0	0	0	0	0	0	0	0	0	0	0	2
1160	0.000171506	0.005018821	0	0.166666667	0.25	0	0	0	1	1	1	1	0	0	0	0	0	0	0	0	0	0	0	0	0	2
1161	1.94E-06	0.003764115	0	0.333333333	0.333333333	0	0	0	2	1	0.5	0.5	0	0	0	0	0	0	0	0	0	0	0	0	0	2
1162	0.001158318	0.008782936	0.007528231	0.217948718	0.142857143	0.166666667	0	0	14	0.295918367	0.459183673	0.153061224	1	0	0	0	0	0	0	0	0	0	0	0	0	2
1163	0	0.001254705	0	0	1	0	0	0	12	0.291666667	0.514792899	0.230769231	1	0	0	0	0	0	0	0	0	0	0	0	0	2
1164	0.000670269	0.007528231	0	0.266666667	0.166666667	0	0	0	13	0.301775148	0.514792899	0.278106509	3	0	0	0	0	0	0	0	0	0	0	0	0	2
1165	6.03E-05	0.003764115	0	0.666666667	0.333333333	0	0	0	31	0.296566077	0.315296566	0.136316337	0	0	0	0	0	0	0	0	0	0	0	0	0	2
1166	0.000387467	0.005018821	0	0	0.25	0	0	0	48	0.559027778	0.097222222	0.143229167	0	0	0	0	0	0	0	0	0	0	0	0	0	2
1167	3.50E-05	0.003764115	0	0.666666667	0.333333333	0	0	0	160	0.95078125	0.28953125	0.274296875	0	0	0	0	0	0	0	0	0	0	0	0	0	2
1168	0	0.001254705	0	0	1	0	0	0	13	1	0.621301775	0.171597633	1	0	0	0	0	0	0	0	0	0	0	0	0	2
1169	0.000364981	0.001254705	0.003764115	0	1	0.333333333	0	0	66	0.459136823	0.365472911	0.110651974	0	0	0	0	0	0	0	0	0	0	0	0	0	2
1170	0.001676944	0.015056462	0.005646173	0.158658009	0.083333333	0.055555556	0	0	21.5	0.544499055	0.570912098	0.136559546	2	0.000815041	0	0.007984895	0.031529004	0	0.07856742	0	0	2.121320344	0.034646896	0.489193581	0.023418735	2
1172	0.000776458	0.007528231	0	0.266666667	0.166666667	0	0	0	3	0.555555556	1	0.333333333	0	0	0	0	0	0	0	0	0	0	0	0	0	2
1173	0.004269346	0.015683814	0.011919699	0.163875205	0.083333333	0.026315789	0	0	111	0.405778001	0.11975684	0.085969934	0	0.001077868	0.004436053	0.016857	0.064556875	0.023570226	0.037216146	0	0	32.52691193	0.046322645	0.112969627	0.00296737	2
1174	0.000304636	0.005018821	0	0	0.25	0	0	0	98	0.591836735	0.13452728	0.097042899	0	0	0	0	0	0	0	0	0	0	0	0	0	2
1175	0.001475869	0.013174404	0.009410289	0.28005676	0.097222222	0.133928571	0	0	24.5	0.493898279	0.263036767	0.218244203	0	0.000657157	0.002661632	0.000887211	0.00091216	0.019641855	0.012626907	0	0	2.121320344	0.020659309	0.000391514	0.038633383	2
1178	1.94E-06	0.003764115	0	0.333333333	0.333333333	0	0	0	2	1	0.5	0.5	1	0	0	0	0	0	0	0	0	0	0	0	0	2
1179	0	0.00250941	0	0	0.5	0	0	0	20	0.18	0.335	0.165	0	0	0	0	0	0	0	0	0	0	0	0	0	2
1180	0	0.001254705	0	0	1	0	0	0	39	0.687047995	0.153188692	0.237343853	0	0	0	0	0	0	0	0	0	0	0	0	0	2
1182	4.20E-06	0.00250941	0	1	0.5	0	0	0	30	0.546666667	0.46	0.142222222	0	0	0	0	0	0	0	0	0	0	0	0	0	2
1183	0.003540593	0.006273526	0.015683814	0.15162043	0.1875	0.063278388	0.25	0	54	0.400225272	0.133102422	0.181625145	0	0.003439925	0.006639276	0.016084387	0.108343833	0.21916297	0.061697694	0.5	0	28.94822965	0.086406882	0.088855596	0.043855193	2
1184	0.000559719	0.005855291	0.000418235	0.238095238	0.280952381	0.333333333	0	0	71	0.264436007	0.3381429	0.168452716	0	0.000467196	0.003157605	0.000724404	0.207566616	0.191840353	0.577350269	0	0	68.08817812	0.048567309	0.139778094	0.049031898	2
9354	0.002998708	0.003764115	0.017565872	0.088235294	0.333333333	0.071428571	0	0	39	0.193951348	0.809335963	0.117685733	0	0	0	0	0	0	0	0	0	0	0	0	0	2
1187	0.002049503	0.011292346	0.008281054	0.184964393	0.140952381	0.095374801	0	0	52.4	0.451896799	0.173819722	0.192822645	0	0.002046946	0.005469133	0.010369362	0.068733144	0.079386108	0.138441228	0	0	32.10607419	0.101135174	0.064538045	0.128220265	2
1188	0	0.001254705	0	0	1	0	0	0	27	0.585733882	0.322359396	0.102880658	0	0	0	0	0	0	0	0	0	0	0	0	0	2
1189	0.001471446	0.017565872	0.003764115	0.257352941	0.071428571	0.333333333	0	0	35	0.363265306	0.118367347	0.257142857	0	0	0	0	0	0	0	0	0	0	0	0	0	2
1191	0.001325135	0.007528231	0	0.105820106	0.412037037	0	0	0	72.66666667	0.548347295	0.288444702	0.224344063	0	0.001188692	0.005469133	0	0.093766183	0.509238215	0	0	0	102.6856043	0.257571087	0.094012965	0.050728961	2
1192	0.000673262	0.005646173	0	0.267857143	0.260416667	0	0	0	34.5	0.45267659	0.407662502	0.189994979	0	0.000956508	0.002986796	0	0.302030793	0.098454492	0	0	0	29.42221383	0.2057859	0.201313206	0.156657472	2
1193	0	0.00250941	0	0.5	0.666666667	0	0	0	28	0.379068047	0.238905325	0.295118343	0	0	0.001774421	0	0.707106781	0.471404521	0	0	0	33.9411255	0.005753088	0.192466935	0.063806973	2
1195	0.001113522	0.00250941	0.003764115	0.2	0.5	0.333333333	0	0	316	0.714488864	0.325648934	0.10563211	0	0	0	0	0	0	0	0	0	0	0	0	0	2
1197	0.006684572	0.010037641	0.022584693	0.064615385	0.125	0.055555556	0	0	81	0.343392775	0.151958543	0.17268709	0	0	0	0	0	0	0	0	0	0	0	0	0	2
1203	0	0.001254705	0	0	1	0	0	0	13	0.727810651	0.420118343	0.159763314	0	0	0	0	0	0	0	0	0	0	0	0	0	2
1205	0.003084618	0.015056462	0.012547051	0.121212121	0.083333333	0.1	0	0	21	0.233560091	0.247165533	0.600907029	0	0	0	0	0	0	0	0	0	0	0	0	0	2
1210	0.000172256	0.006273526	0	0.3	0.2	0	0	0	70	0.43877551	0.147346939	0.198367347	0	0	0	0	0	0	0	0	0	0	0	0	0	2
1211	0.002713178	0.011292346	0.006273526	0.186813187	0.111111111	0.2	0	0	42	0.30952381	0.595238095	0.138321995	0	0	0	0	0	0	0	0	0	0	0	0	0	2
1212	0.000238299	0.007528231	0	0.2	0.166666667	0	0	0	66	0.320477502	0.062901745	0.161616162	0	0	0	0	0	0	0	0	0	0	0	0	0	2
1213	0.002118383	0.005018821	0.015056462	0.083333333	0.25	0.083333333	0	0	24	0.920138889	0.111111111	0.114583333	0	0	0	0	0	0	0	0	0	0	0	0	0	2
1215	0.002713178	0.011292346	0.006273526	0.186813187	0.111111111	0.2	0	0	42	0.30952381	0.595238095	0.138321995	0	0	0	0	0	0	0	0	0	0	0	0	0	2
1216	0.000999129	0.006273526	0.001254705	0.333333333	0.2	1	0	0	57	0.317943983	0.499538319	0.185595568	0	0	0	0	0	0	0	0	0	0	0	0	0	2
1218	0.00123044	0.006273526	0.006273526	0.111111111	0.2	0.2	0.2	0	78	0.439513478	0.134451019	0.153846154	0	0	0	0	0	0	0	0	0	0	0	0	0	2
9356	0	0.001254705	0	0	1	0	0	0	14	0.295918367	0.244897959	0.12244898	0	0	0	0	0	0	0	0	0	0	0	0	0	2
1220	0.002283745	0.009410289	0.008782936	0.163770053	0.208333333	0.035714286	0	0	16	0.516944444	0.348611111	0.150277778	0	4.31E-05	0.007984895	0.012420947	0.038758527	0.176776695	0.050507627	0	0	5.656854249	0.004321208	0.17481251	0.042819244	2
1221	0.003171784	0.006273526	0.013801757	0.125	0.2	0.090909091	0	0	85	0.50449827	0.140761246	0.080692042	0	0	0	0	0	0	0	0	0	0	0	0	0	2
1223	2.04E-05	0.00250941	0	0	0.5	0	0	0	16	0.6796875	0.1171875	0.203125	0	0	0	0	0	0	0	0	0	0	0	0	0	2
1224	2.82E-05	0.00250941	0	0	0.5	0	0	0	2	1	0.5	0.5	0	0	0	0	0	0	0	0	0	0	0	0	0	2
1225	0.000251387	0.007528231	0	0.133333333	0.166666667	0	0	0	5.5	0.219008264	0.111570248	0.136363636	0	5.23E-07	0	0	0	0	0	0	0	7.778174593	0.309724458	0.157784158	0.192847304	2
1226	0.000304636	0.005018821	0	0	0.25	0	0	0	98	0.591836735	0.13452728	0.097042899	0	0	0	0	0	0	0	0	0	0	0	0	0	2
1227	0.000172256	0.006273526	0	0.3	0.2	0	0	0	70	0.43877551	0.147346939	0.198367347	0	0	0	0	0	0	0	0	0	0	0	0	0	2
1229	0.001585892	0.003764115	0.006900878	0.0625	0.6	0.045454545	0	0	47.5	0.402249135	0.220380623	0.130346021	0	0.00224279	0.003548842	0.009759316	0.088388348	0.565685425	0.064282435	0	0	53.03300859	0.144602113	0.112598803	0.070221331	2
1230	0.000854088	0.006900878	0	0.069444444	0.305555556	0	0	0	102.5	0.60333727	0.255932358	0.163301808	0	0.001164992	0.006210474	0	0.098209275	0.27498597	0	0	0	125.1579003	0.304879225	0.116620252	0.014482372	2
1232	0.001473699	0.009096612	0.009410289	0.162272409	0.164583333	0.075505051	0	0	27.25	0.518374095	0.514396361	0.308452784	0	0.001254181	0.004509381	0.006356622	0.025554332	0.07465197	0.051010101	0	0	39.93640778	0.40964641	0.517031873	0.465254118	2
1235	0.000245982	0.006273526	0	0.1	0.2	0	0	0	18	0.320987654	0.160493827	0.216049383	0	0	0	0	0	0	0	0	0	0	0	0	0	2
1236	0.001275752	0.012547051	0.011919699	0.178711485	0.104166667	0.105555556	0	0	11.5	0.284499055	0.458412098	0.076559546	0	0.000247671	0.003548842	0.000887211	0.003169106	0.029462783	0.007856742	0	0	16.26345597	0.402342422	0.648292607	0.108271549	2
1237	0	0.001254705	0	0	1	0	0	0	74	0.354638422	0.11577794	0.11541271	0	0	0	0	0	0	0	0	0	0	0	0	0	2
9357	0.00096481	0.009410289	0	0.136111111	0.138888889	0	0	0	95.5	0.409459719	0.169197665	0.086771196	0	0.001008408	0.002661632	0	0.003928371	0.03928371	0	0	0	135.0573952	0.579063488	0.239281632	0.122713002	2
1242	0.000387467	0.005018821	0	0	0.25	0	0	0	48	0.559027778	0.097222222	0.143229167	0	0	0	0	0	0	0	0	0	0	0	0	0	2
1243	0.007001262	0.006273526	0.021329987	0.082251082	0.2	0.058823529	0	0	74	0.334550767	0.253469686	0.144631118	0	0	0	0	0	0	0	0	0	0	0	0	0	2
1244	7.12E-05	0.00250941	0	0	0.5	0	0	0	23	0.296786389	0.285444234	0.141776938	0	0	0	0	0	0	0	0	0	0	0	0	0	2
1245	0.001394531	0.007528231	0.013801757	0.110294118	0.166666667	0.090909091	0	0	24	0.597222222	0.295138889	0.107638889	0	0	0	0	0	0	0	0	0	0	0	0	0	2
1246	0.003084618	0.015056462	0.012547051	0.121212121	0.083333333	0.1	0	0	21	0.233560091	0.247165533	0.600907029	0	0	0	0	0	0	0	0	0	0	0	0	0	2
1249	0.002401	0	0.010037641	0.071428571	0	0.125	0	0	191	0.928620378	0.353197555	0.138839396	0	0	0	0	0	0	0	0	0	0	0	0	0	2
1250	0.001961708	0.007528231	0.003764115	0.194444444	0.166666667	0.333333333	0	0	14	0.642857143	0.632653061	0.091836735	0	0	0	0	0	0	0	0	0	0	0	0	0	2
1251	0.005031513	0.012547051	0.023839398	0.118226601	0.1	0.052631579	0	0	88	0.438533058	0.19963843	0.088068182	0	0	0	0	0	0	0	0	0	0	0	0	0	2
1252	0.00123044	0.006273526	0.006273526	0.111111111	0.2	0.2	0.2	0	78	0.439513478	0.134451019	0.153846154	0	0	0	0	0	0	0	0	0	0	0	0	0	2
1253	0.000238299	0.007528231	0	0.2	0.166666667	0	0	0	66	0.320477502	0.062901745	0.161616162	1	0	0	0	0	0	0	0	0	0	0	0	0	2
1254	0.000211057	0.003764115	0	0	0.333333333	0	0	0	18	0.302469136	0.543209877	0.12345679	1	0	0	0	0	0	0	0	0	0	0	0	0	2
1255	0.001426061	0.011292346	0	0.333333333	0.111111111	0	0	0	7	0.551020408	0.306122449	0.224489796	0	0	0	0	0	0	0	0	0	0	0	0	0	2
1256	0.000251017	0.007528231	0	0.133333333	0.166666667	0	0	0	11	0.438016529	0.223140496	0.272727273	0	0	0	0	0	0	0	0	0	0	0	0	0	2
1257	0	0.001254705	0	0	1	0	0	0	5	1	0.68	0.28	0	0	0	0	0	0	0	0	0	0	0	0	0	2
1258	0.000286386	0.010037641	0	0.212121212	0.166666667	0	0	0	27	0.47659368	0.205165794	0.269105073	2	0.000238175	0.007097684	0	0.064282435	0.11785113	0	0	0	14.14213562	0.169977574	0.09930282	0.162603408	2
1261	0.002998708	0.003764115	0.017565872	0.088235294	0.333333333	0.071428571	0	0	39	0.193951348	0.809335963	0.117685733	0	0	0	0	0	0	0	0	0	0	0	0	0	2
1262	0.002613212	0.003136763	0.006900878	0.019047619	0.625	0.045454545	0	0	32	0.44035124	0.260037807	0.147854442	0	0.00369564	0.002661632	0.009759316	0.026937401	0.530330086	0.064282435	0	0	16.97056275	0.105569289	0.028230804	0.031318548	2
1263	0.002292636	0.006900878	0.005646173	0.065359477	0.305555556	0.055555556	0	0	40.5	0.275026027	0.202763217	0.266517701	0	0.003145495	0.006210474	0.007984895	0.092432259	0.27498597	0.07856742	0	0	37.4766594	0.043976981	0.20389503	0.084871073	2
1264	0.000140354	0.00250941	0	0	0.5	0	0	0	119	0.818656875	0.220111574	0.105147942	0	0	0	0	0	0	0	0	0	0	0	0	0	2
1265	0.001007064	0.007528231	0	0.052380952	0.391666667	0	0	0	55.75	0.38999312	0.356735706	0.167828458	0	0.001674472	0.007734522	0	0.104761905	0.414661843	0	0	0	54.87182033	0.116254588	0.412892263	0.067224585	2
1266	0.004142874	0.001254705	0.020075282	0.080882353	1	0.0625	0	0	8	0.40625	0.625	0.25	0	0	0	0	0	0	0	0	0	0	0	0	0	2
1267	0	0.001254705	0	0	1	0	0	0	11	0.553719008	0.239669421	0.371900826	0	0	0	0	0	0	0	0	0	0	0	0	0	2
1268	0.003904076	0.008155583	0.018193225	0.150555902	0.541666667	0.094155844	0	0	15.5	0.301066218	0.218319559	0.32379349	0	0.003692007	0.009759316	0.013308158	0.117891991	0.648181216	0.068874037	0	0	9.192388155	0.024205114	0.162654039	0.056346332	2
1269	0.005021436	0.006273526	0.020075282	0.09047619	0.2	0.0625	1	0	22	0.438016529	0.078512397	0.111570248	0	0	0	0	0	0	0	0	0	0	0	0	0	2
1270	0	0.001254705	0	0	1	0	0	0	74	0.69247626	0.217311907	0.132943755	0	0	0	0	0	0	0	0	0	0	0	0	0	2
1271	0.002272727	0.005437056	0.007528231	0.021538462	0.458333333	0.018518519	0	0	40.66666667	0.323771511	0.480601298	0.205633357	0	0.003821354	0.00440638	0.013039278	0.03730571	0.473242362	0.032075015	0	0	37.44774136	0.018713271	0.412066681	0.028631669	2
1275	0.000251017	0.007528231	0	0.133333333	0.166666667	0	0	0	11	0.438016529	0.223140496	0.272727273	0	0	0	0	0	0	0	0	0	0	0	0	0	2
1276	0.001192059	0.007528231	0.011292346	0.2	0.166666667	0.111111111	0	0	75	0.361777778	0.0656	0.175466667	0	0	0	0	0	0	0	0	0	0	0	0	0	2
1277	0.00952987	0.006273526	0.031367629	0.082758621	0.2	0.04	0	0	10	0.4	0.28	0.18	0	0	0	0	0	0	0	0	0	0	0	0	0	2
1278	0.01107219	0	0.060225847	0.069148936	0	0.020833333	0	0	6	0.555555556	1	0.5	0	0	0	0	0	0	0	0	0	0	0	0	0	2
9358	0.001293432	0.015056462	0.008782936	0.233918129	0.083333333	0.142857143	0	0	22	0.318181818	0.103305785	0.363636364	0	0	0	0	0	0	0	0	0	0	0	0	0	2
1279	0.00213041	0.00250941	0.011292346	0.090909091	0.5	0.111111111	0	0	27	0.676268861	0.522633745	0.160493827	0	0	0	0	0	0	0	0	0	0	0	0	0	2
1280	0.003507178	0.018820577	0	0.20952381	0.066666667	0	0	0	134	0.373022945	0.039875251	0.083871686	0	0	0	0	0	0	0	0	0	0	0	0	0	2
1281	0.002777198	0.005018821	0.005646173	0.089285714	0.0625	0.055555556	0	0	35	0.7216	0.2432	0.2123	0	0.000678335	0.007097684	0.007984895	0.126269068	0.088388348	0.07856742	0	0	21.21320344	0.285105454	0.089378297	0.08867119	2
1282	1.39E-05	0.002091175	0	0.222222222	0.777777778	0	0	0	15	0.585487397	0.31431104	0.236870228	0	2.41E-05	0.001448809	0	0.384900179	0.384900179	0	0	0	3.605551275	0.35954669	0.221650874	0.146938203	2
1283	0.00952987	0.006273526	0.031367629	0.082758621	0.2	0.04	0	0	10	0.4	0.28	0.18	0	0	0	0	0	0	0	0	0	0	0	0	0	2
1285	0	0.001254705	0	0	1	0	0	0	166	0.940920308	0.252649151	0.127449557	0	0	0	0	0	0	0	0	0	0	0	0	0	2
1286	0.000251017	0.007528231	0	0.133333333	0.166666667	0	0	0	11	0.438016529	0.223140496	0.272727273	0	0	0	0	0	0	0	0	0	0	0	0	0	2
1287	0	0.001254705	0	0	1	0	0	0	1	1	1	1	0	0	0	0	0	0	0	0	0	0	0	0	0	2
1288	0	0.001254705	0	0	1	0	0	0	39	0.355687048	0.069033531	0.099276792	0	0	0	0	0	0	0	0	0	0	0	0	0	2
1290	0.00150356	0.009201171	0.00418235	0.151515152	0.398148148	0.033333333	0	0	13.66666667	0.504130383	0.324468775	0.328386713	0	0.001543769	0.007134555	0.007244044	0.168720132	0.521404008	0.057735027	0	0	7.023769169	0.250439434	0.087923884	0.238218118	2
1291	0.00062065	0.005855291	0.002091175	0.116402116	0.280952381	0.066666667	0.066666667	0	55.33333333	0.333390902	0.118722952	0.135799188	0	0.0006068	0.003157605	0.003622022	0.11913577	0.191840353	0.115470054	0.115470054	0	20.84066538	0.095749447	0.015901856	0.015664686	2
1294	0.00123044	0.006273526	0.006273526	0.111111111	0.2	0.2	0.2	0	78	0.439513478	0.134451019	0.153846154	0	0	0	0	0	0	0	0	0	0	0	0	0	2
1295	0.004142874	0.001254705	0.020075282	0.080882353	1	0.0625	0	0	8	0.40625	0.625	0.25	0	0	0	0	0	0	0	0	0	0	0	0	0	2
1299	0.005226424	0.005018821	0.013801757	0.038095238	0.25	0.090909091	0	0	20	0.515	0.28	0.17	0	0	0	0	0	0	0	0	0	0	0	0	0	2
1301	0	0.001254705	0	0	1	0	0	0	17	0.889273356	0.785467128	0.266435986	0	0	0	0	0	0	0	0	0	0	0	0	0	2
1302	0.000289913	0.003136763	0.003764115	0.625	0.416666667	0.083333333	0	0	18	0.712962963	0.469135802	0.148148148	0	0.000409998	0.000887211	0.005323263	0.530330086	0.11785113	0.11785113	0	0	0	0.126580844	0.340458821	0.02618914	2
1303	0.00090767	0.010037641	0.007946466	0.174696545	0.152777778	0.07037037	0	0	8	0.52299937	0.638941399	0.384373031	0	0.000661154	0.005018821	0.006910377	0.007306219	0.086736083	0.061195228	0	0	13	0.501584403	0.554900114	0.538617478	2
1304	0.003357443	0.006273526	0.011292346	0.032307692	0.3125	0.027777778	0	0	47.5	0.365573939	0.162713965	0.162874157	0	0.004705271	0.005323263	0.015969789	0.045689977	0.265165043	0.03928371	0	0	47.37615434	0.031368902	0.015210464	0.013877583	2
1307	0	0.001254705	0	0	1	0	0	0	39	0.687047995	0.153188692	0.237343853	0	0	0	0	0	0	0	0	0	0	0	0	0	2
1308	0.000494108	0.006273526	0	0.198412698	0.214285714	0	0	0	61.66666667	0.427664849	0.148706827	0.195035923	0	0.000406293	0.002173213	0	0.265487757	0.061858957	0	0	0	59.68528574	0.115868173	0.063740727	0.092542561	2
1309	0.001293432	0.015056462	0.008782936	0.233918129	0.083333333	0.142857143	0	0	22	0.318181818	0.103305785	0.363636364	0	0	0	0	0	0	0	0	0	0	0	0	0	2
1310	6.71E-05	0.003764115	0	0.333333333	0.333333333	0	0	0	100	0.4582	0.0786	0.0796	0	0	0	0	0	0	0	0	0	0	0	0	0	2
1314	6.70E-05	0.00250941	0	1	0.5	0	0	0	9	0.654320988	0.62962963	0.185185185	0	0	0	0	0	0	0	0	0	0	0	0	0	2
1315	0.000171506	0.005018821	0	0.166666667	0.25	0	0	0	1	1	1	1	0	0	0	0	0	0	0	0	0	0	0	0	0	2
1316	2.37E-05	0.003764115	0	0.666666667	0.333333333	0	0	0	19	0.40166205	0.290858726	0.168975069	0	0	0	0	0	0	0	0	0	0	0	0	0	2
1318	0	0.001254705	0	0	1	0	0	0	15.5	0.639555822	0.196843443	0.186815903	0	0	0	0	0	0	0	0	0	2.121320344	0.322145286	0.067959348	0.024417429	2
1319	0.002118383	0.005018821	0.015056462	0.083333333	0.25	0.083333333	0	0	24	0.920138889	0.111111111	0.114583333	0	0	0	0	0	0	0	0	0	0	0	0	0	2
1320	0.001275752	0.012547051	0.011919699	0.178711485	0.104166667	0.105555556	0	0	11.5	0.284499055	0.458412098	0.076559546	0	0.000247671	0.003548842	0.000887211	0.003169106	0.029462783	0.007856742	0	0	16.26345597	0.402342422	0.648292607	0.108271549	2
1322	0.003171784	0.006273526	0.013801757	0.125	0.2	0.090909091	0	0	85	0.50449827	0.140761246	0.080692042	0	0	0	0	0	0	0	0	0	0	0	0	0	2
1323	0.002713178	0.011292346	0.006273526	0.186813187	0.111111111	0.2	0	0	42	0.30952381	0.595238095	0.138321995	0	0	0	0	0	0	0	0	0	0	0	0	0	2
1325	0.00196973	0.012547051	0	0.311111111	0.1	0	0	0	134	0.349075518	0.052238806	0.09155714	0	0	0	0	0	0	0	0	0	0	0	0	0	2
1327	0.001059191	0.003764115	0.007528231	0.541666667	0.375	0.041666667	0	0	21	0.861304012	0.169753086	0.122106481	0	0.001497923	0.001774421	0.010646526	0.648181216	0.176776695	0.058925565	0	0	4.242640687	0.08320508	0.082932277	0.010639338	2
1328	0.000999129	0.006273526	0.001254705	0.333333333	0.2	1	0	0	57	0.317943983	0.499538319	0.185595568	0	0	0	0	0	0	0	0	0	0	0	0	0	2
1330	0.000387467	0.005018821	0	0	0.25	0	0	0	48	0.559027778	0.097222222	0.143229167	0	0	0	0	0	0	0	0	0	0	0	0	0	2
1332	0.00952987	0.006273526	0.031367629	0.082758621	0.2	0.04	0	0	10	0.4	0.28	0.18	0	0	0	0	0	0	0	0	0	0	0	0	0	2
1333	1.69E-05	0.00250941	0	0	0.5	0	0	0	51	0.307189542	0.102652826	0.125720877	0	0	0	0	0	0	0	0	0	0	0	0	0	2
1334	0.001186506	0.006900878	0.006273526	0.104166667	0.183333333	0.05	0	0.090909091	28.5	0.273248594	0.162100957	0.195795895	6	0.001330102	0.000887211	0.008872105	0.005892557	0.023570226	0.070710678	0	0.128564869	14.8492424	0.067513227	0.002272825	0.028642758	2
1335	1.94E-06	0.003764115	0	0.333333333	0.333333333	0	0	0	2	1	0.5	0.5	1	0	0	0	0	0	0	0	0	0	0	0	0	2
1336	6.84E-05	0.00250941	0	0	0.5	0	0	0	14	0.306122449	0.346938776	0.326530612	0	0	0	0	0	0	0	0	0	0	0	0	0	2
1337	0.003507178	0.018820577	0	0.20952381	0.066666667	0	0	0	134	0.373022945	0.039875251	0.083871686	1	0	0	0	0	0	0	0	0	0	0	0	0	2
1338	0.001120868	0.012233375	0.006900878	0.248507912	0.111111111	0.102678571	0	0	34.25	0.406613969	0.173070266	0.240435233	0	0.000705364	0.003603866	0.004638451	0.038975937	0.03928371	0.068968037	0	0	21.23479848	0.101494901	0.105185997	0.089197135	2
1339	0.000657283	0.008782936	0	0.095238095	0.142857143	0	0	0	8	0.40625	0.1875	0.28125	1	0	0	0	0	0	0	0	0	0	0	0	0	2
1342	0.000556582	0.005018821	0	0	0.25	0	0	0	77	0.21065947	0.652555237	0.086186541	0	0	0	0	0	0	0	0	0	0	0	0	0	2
1345	0.000251017	0.007528231	0	0.133333333	0.166666667	0	0	0	11	0.438016529	0.223140496	0.272727273	0	0	0	0	0	0	0	0	0	0	0	0	0	2
1346	0.004529939	0.010037641	0.018820577	0.146245059	0.125	0.066666667	0	0.055555556	9	0.50617284	0.407407407	0.283950617	0	0	0	0	0	0	0	0	0	0	0	0	0	2
1348	0.004171054	0.003764115	0.020075282	0.099415205	0.333333333	0.0625	0	0	34	0.240484429	0.430795848	0.1816609	0	0	0	0	0	0	0	0	0	0	0	0	0	2
1350	0.006684572	0.010037641	0.022584693	0.064615385	0.125	0.055555556	0	0	81	0.343392775	0.151958543	0.17268709	0	0	0	0	0	0	0	0	0	0	0	0	0	2
1352	0	0.001254705	0	0	1	0	0	0	74	0.354638422	0.11577794	0.11541271	1	0	0	0	0	0	0	0	0	0	0	0	0	2
1354	0	0.001254705	0	0	1	0	0	0	30	0.388888889	0.448888889	0.126666667	0	0	0	0	0	0	0	0	0	0	0	0	0	2
1355	0.000140354	0.00250941	0	0	0.5	0	0	0	119	0.818656875	0.220111574	0.105147942	0	0	0	0	0	0	0	0	0	0	0	0	0	2
1357	0.001623759	0.00250941	0.00250941	0	0.5	0.5	0	0	14	0.387755102	0.193877551	0.346938776	0	0	0	0	0	0	0	0	0	0	0	0	0	2
1358	0	0.001254705	0	0	1	0	0	0	27	0.500685871	0.160493827	0.262002743	0	0	0	0	0	0	0	0	0	0	0	0	0	2
9360	2.21E-05	0.00250941	0	0	0.5	0	0	0	73	0.376243198	0.122537061	0.112403828	0	0	0	0	0	0	0	0	0	0	0	0	0	2
1360	0	0.001254705	0	0	1	0	0	0	8	1	0.46875	0.28125	0	0	0	0	0	0	0	0	0	0	0	0	0	2
1361	2.04E-05	0.00250941	0	0	0.5	0	0	0	16	0.6796875	0.1171875	0.203125	0	0	0	0	0	0	0	0	0	0	0	0	0	2
1362	0.001394531	0.007528231	0.013801757	0.110294118	0.166666667	0.090909091	0	0	24	0.597222222	0.295138889	0.107638889	0	0	0	0	0	0	0	0	0	0	0	0	0	2
1363	2.21E-05	0.00250941	0	0	0.5	0	0	0	73	0.376243198	0.122537061	0.112403828	0	0	0	0	0	0	0	0	0	0	0	0	0	2
1364	0.000561384	0.007946466	0.001254705	0.085784314	0.301587302	0.111111111	0	0	17	0.347650935	0.078518282	0.153422619	0	0.000792813	0.008354239	0.002173213	0.14858279	0.216042184	0.19245009	0	0	17.52141547	0.340112674	0.068001386	0.13558524	2
1365	1.67E-05	0.00250941	0	0.166666667	0.666666667	0	0	0	41	0.309020733	0.168208269	0.103863537	0	2.37E-05	0.001774421	0	0.23570226	0.471404521	0	0	0	16.97056275	0.001490619	0.093389965	0.020766296	2
1366	0.002118383	0.005018821	0.015056462	0.083333333	0.25	0.083333333	0	0	24	0.920138889	0.111111111	0.114583333	0	0	0	0	0	0	0	0	0	0	0	0	0	2
1367	0	0.001254705	0	0	1	0	0	0	205	0.52856633	0.284378346	0.138750744	0	0	0	0	0	0	0	0	0	0	0	0	0	2
9361	0.00259737	0.008155583	0.011919699	0.0591133	0.216666667	0.026315789	0	0	55	0.378357438	0.176265496	0.110149793	0	0.003442399	0.006210474	0.016857	0.083598831	0.164991582	0.037216146	0	0	46.66904756	0.085101178	0.03305432	0.031228115	2
1369	0.000387467	0.005018821	0	0	0.25	0	0	0	48	0.559027778	0.097222222	0.143229167	0	0	0	0	0	0	0	0	0	0	0	0	0	2
1372	0.000539812	0.006900878	0.005018821	0.139705882	0.305555556	0.0625	0	0	17	0.382352482	0.259479136	0.2483557	0	0.000666628	0.006210474	0.007097684	0.197573954	0.27498597	0.088388348	0	0	8.485281374	0.178408888	0.004639736	0.08121747	2
1373	1.86E-05	0.00250941	0	0	0.5	0	0	0	33.5	0.493438521	0.109920163	0.164422938	0	2.47E-06	0	0	0	0	0	0	0	24.74873734	0.263395832	0.010277567	0.054732981	2
1374	0	0.001254705	0	0	1	0	0	0	2	1	1	0.5	0	0	0	0	0	0	0	0	0	0	0	0	0	2
1376	0.000999129	0.006273526	0.001254705	0.333333333	0.2	1	0	0	57	0.317943983	0.499538319	0.185595568	0	0	0	0	0	0	0	0	0	0	0	0	0	2
1377	0	0.001254705	0	0	1	0	0	0	139	1	0.229957042	0.182029916	0	0	0	0	0	0	0	0	0	0	0	0	0	2
1379	0	0.003764115	0	1	0.333333333	0	0	0	8	0.46875	0.15625	0.3125	0	0	0	0	0	0	0	0	0	0	0	0	0	2
1380	0	0.001254705	0	0	1	0	0	0	0	0	0	0	0	0	0	0	0	0	0	0	0	0	0	0	0	2
1381	0.00090767	0.010037641	0.007946466	0.174696545	0.152777778	0.07037037	0	0	8	0.52299937	0.638941399	0.384373031	0	0.000661154	0.005018821	0.006910377	0.007306219	0.086736083	0.061195228	0	0	13	0.501584403	0.554900114	0.538617478	2
1383	0.000238299	0.007528231	0	0.2	0.166666667	0	0	0	66	0.320477502	0.062901745	0.161616162	0	0	0	0	0	0	0	0	0	0	0	0	0	2
1384	0.001158318	0.008782936	0.007528231	0.217948718	0.142857143	0.166666667	0	0	14	0.295918367	0.459183673	0.153061224	0	0	0	0	0	0	0	0	0	0	0	0	0	2
1385	6.70E-05	0.00250941	0	1	0.5	0	0	0	9	0.654320988	0.62962963	0.185185185	0	0	0	0	0	0	0	0	0	0	0	0	0	2
1386	0.004114894	0.000627353	0.018820577	0.03908046	0.5	0.016666667	0.5	0	102.5	0.430118012	0.093025034	0.135221215	0	0.005819338	0.000887211	0.026616315	0.055268116	0.707106781	0.023570226	0.707106781	0	19.09188309	0.057139017	0.01573805	0.016767162	2
1387	0.00123044	0.006273526	0.006273526	0.111111111	0.2	0.2	0.2	0	78	0.439513478	0.134451019	0.153846154	0	0	0	0	0	0	0	0	0	0	0	0	0	2
1388	0.001475869	0.013174404	0.009410289	0.28005676	0.097222222	0.133928571	0	0	24.5	0.493898279	0.263036767	0.218244203	0	0.000657157	0.002661632	0.000887211	0.00091216	0.019641855	0.012626907	0	0	2.121320344	0.020659309	0.000391514	0.038633383	2
1389	0	0.001254705	0	0	1	0	0	0	35	0.647346939	0.606530612	0.111836735	0	0	0	0	0	0	0	0	0	0	0	0	0	2
1391	2.21E-05	0.00250941	0	0	0.5	0	0	0	73	0.376243198	0.122537061	0.112403828	0	0	0	0	0	0	0	0	0	0	0	0	0	2
1393	0.001415057	0.013801757	0.009201171	0.264677216	0.092592593	0.136904762	0	0	23.66666667	0.435326125	0.209793106	0.266708257	0	0.000476469	0.002173213	0.000724404	0.026645959	0.016037507	0.010309826	0	0	2.081665999	0.102496317	0.092221141	0.088275493	2
1395	0.005031513	0.012547051	0.023839398	0.118226601	0.1	0.052631579	0	0	88	0.438533058	0.19963843	0.088068182	0	0	0	0	0	0	0	0	0	0	0	0	0	2
1398	0.006684572	0.010037641	0.022584693	0.064615385	0.125	0.055555556	0	0	81	0.343392775	0.151958543	0.17268709	0	0	0	0	0	0	0	0	0	0	0	0	0	2
1400	0	0.001254705	0	0	1	0	0	0	29	0.307966706	0.234244946	0.089179548	0	0	0	0	0	0	0	0	0	0	0	0	0	2
1401	0.001113522	0.00250941	0.003764115	0.2	0.5	0.333333333	0	0	316	0.714488864	0.325648934	0.10563211	0	0	0	0	0	0	0	0	0	0	0	0	0	2
1402	0.000151772	0.005018821	0	0.5	0.25	0	0	0	127	0.383966768	0.128898258	0.301878604	0	0	0	0	0	0	0	0	0	0	0	0	0	2
1404	0.000463462	0.006900878	0	0.333333333	0.183333333	0	0	0	10.5	0.541512574	0.47614645	0.201553254	0	0.000292469	0.000887211	0	0.094280904	0.023570226	0	0	0	3.535533906	0.339039919	0.054654333	0.108262651	2
1405	0.000387467	0.005018821	0	0	0.25	0	0	0	48	0.559027778	0.097222222	0.143229167	0	0	0	0	0	0	0	0	0	0	0	0	0	2
1406	1.94E-06	0.003764115	0	0.333333333	0.333333333	0	0	0	2	1	0.5	0.5	0	0	0	0	0	0	0	0	0	0	0	0	0	2
1407	0.002253265	0.015056462	0	0.136363636	0.083333333	0	0	0	20	0.52	0.225	0.12	0	0	0	0	0	0	0	0	0	0	0	0	0	2
1408	4.18E-05	0.003764115	0	0.666666667	0.333333333	0	0	0	18	0.358024691	0.185185185	0.172839506	0	0	0	0	0	0	0	0	0	0	0	0	0	2
1411	0	0.003764115	0	1	0.333333333	0	0	0	13	0.727810651	0.195266272	0.420118343	0	0	0	0	0	0	0	0	0	0	0	0	0	2
1412	0	0.001254705	0	0	1	0	0	0	1	1	1	1	0	0	0	0	0	0	0	0	0	0	0	0	0	2
1413	0.000579825	0.003764115	0.007528231	0.25	0.333333333	0.166666667	0	0	18	0.62345679	0.709876543	0.166666667	0	0	0	0	0	0	0	0	0	0	0	0	0	2
1414	0.000251757	0.007528231	0	0.133333333	0.166666667	0	0	0	0	0	0	0	0	0	0	0	0	0	0	0	0	0	0	0	0	2
1415	0.002713178	0.011292346	0.006273526	0.186813187	0.111111111	0.2	0	0	42	0.30952381	0.595238095	0.138321995	0	0	0	0	0	0	0	0	0	0	0	0	0	2
1417	0.000151772	0.005018821	0	0.5	0.25	0	0	0	127	0.383966768	0.128898258	0.301878604	0	0	0	0	0	0	0	0	0	0	0	0	0	2
1418	2.58E-05	0.00250941	0	0	0.5	0	0	0	16	0.390625	0.1640625	0.109375	0	0	0	0	0	0	0	0	0	0	0	0	0	2
1419	0	0.001254705	0	0	1	0	0	0	166	0.940920308	0.252649151	0.127449557	0	0	0	0	0	0	0	0	0	0	0	0	0	2
1420	0.000136418	0.005018821	0	0.066666667	0.333333333	0	0	0	6	0.719008264	0.611570248	0.636363636	4	0.000162068	0.003548842	0	0.094280904	0.23570226	0	0	0	7.071067812	0.397382323	0.549322623	0.514259477	2
1421	0.002334305	0.008155583	0.005646173	0.315359477	0.180555556	0.055555556	0	0	97	0.313948187	0.093742958	0.254191697	0	0.003086567	0.004436053	0.007984895	0.261121132	0.098209275	0.07856742	0	0	42.42640687	0.099021227	0.049717101	0.067439471	2
1422	0	0.001254705	0	0	1	0	0	0	34	0.491349481	0.100346021	0.152249135	1	0	0	0	0	0	0	0	0	0	0	0	0	2
1423	0	0.001254705	0	0	1	0	0	0	15.5	0.639555822	0.196843443	0.186815903	0	0	0	0	0	0	0	0	0	2.121320344	0.322145286	0.067959348	0.024417429	2
1424	0	0.001254705	0	0	1	0	0	0	16	0.5859375	0.625	0.1328125	1	0	0	0	0	0	0	0	0	0	0	0	0	2
1425	6.56E-06	0.003764115	0	0.666666667	0.333333333	0	0	0	42	0.139455782	0.742630385	0.094104308	1	0	0	0	0	0	0	0	0	0	0	0	0	2
1426	0	0.001254705	0	0	1	0	0	0	17	0.889273356	0.785467128	0.266435986	0	0	0	0	0	0	0	0	0	0	0	0	0	2
1427	0.002349271	0.005018821	0.005018821	0.125	0.0625	0.0625	0	0	105.5	0.724310189	0.266598777	0.206919698	0	7.32E-05	0.007097684	0.007097684	0.075761441	0.088388348	0.088388348	0	0	120.9152596	0.28893824	0.122469166	0.096280087	2
1428	0.00110126	0.009410289	0	0.3	0.138888889	0	0	0	5	0.553287982	0.653061224	0.278911565	0	0.000459338	0.002661632	0	0.047140452	0.03928371	0	0	0	2.828427125	0.003206833	0.490645522	0.076964003	2
1430	0.002761372	0.00250941	0.012547051	0.017786561	0.666666667	0.025	0	0	16	0.705882353	0.439123414	0.246013072	0	0.00390517	0.001774421	0.01774421	0.025153996	0.471404521	0.035355339	0	0	1.414213562	0.415945165	0.302938573	0.098347924	2
1431	0.001623759	0.00250941	0.00250941	0	0.5	0.5	0	0	14	0.387755102	0.193877551	0.346938776	0	0	0	0	0	0	0	0	0	0	0	0	0	2
1432	0.00013361	0.005018821	0	0	0.25	0	0	0	34	0.321799308	0.942906574	0.219723183	0	0	0	0	0	0	0	0	0	0	0	0	0	2
1435	0.000151772	0.005018821	0	0.5	0.25	0	0	0	127	0.383966768	0.128898258	0.301878604	0	0	0	0	0	0	0	0	0	0	0	0	0	2
1436	0.001631463	0.001254705	0.012547051	0.072727273	1	0.1	0	0	40	0.26125	0.1975	0.11875	0	0	0	0	0	0	0	0	0	0	0	0	0	2
1437	0.002314226	0.003764115	0.017565872	0.191176471	0.333333333	0.071428571	0	0	12	0.513888889	0.472222222	0.180555556	0	0	0	0	0	0	0	0	0	0	0	0	0	2
1438	0.001275752	0.012547051	0.011919699	0.178711485	0.104166667	0.105555556	0	0	11.5	0.284499055	0.458412098	0.076559546	0	0.000247671	0.003548842	0.000887211	0.003169106	0.029462783	0.007856742	0	0	16.26345597	0.402342422	0.648292607	0.108271549	2
1439	0	0.001254705	0	0	1	0	0	0	39	0.355687048	0.069033531	0.099276792	0	0	0	0	0	0	0	0	0	0	0	0	0	2
1441	3.03E-05	0.00250941	0	0	0.5	0	0	0	14	0.387755102	0.173469388	0.153061224	0	0	0	0	0	0	0	0	0	0	0	0	0	2
1443	0.000260046	0.005018821	0	0.333333333	0.25	0	0	0	21	0.229024943	0.179138322	0.188208617	0	0	0	0	0	0	0	0	0	0	0	0	0	2
1444	0	0.001254705	0	0	1	0	0	0	97	0.979594006	0.157615049	0.149750239	0	0	0	0	0	0	0	0	0	0	0	0	0	2
1445	0.000256655	0.006273526	0	0.4	0.2	0	0	0	8	0.78125	0.4375	0.125	0	0	0	0	0	0	0	0	0	0	0	0	0	2
1446	0.001471446	0.017565872	0.003764115	0.257352941	0.071428571	0.333333333	0	0	35	0.363265306	0.118367347	0.257142857	0	0	0	0	0	0	0	0	0	0	0	0	0	2
1447	0.001623759	0.00250941	0.00250941	0	0.5	0.5	0	0	14	0.387755102	0.193877551	0.346938776	0	0	0	0	0	0	0	0	0	0	0	0	0	2
1448	6.70E-05	0.00250941	0	1	0.5	0	0	0	9	0.654320988	0.62962963	0.185185185	0	0	0	0	0	0	0	0	0	0	0	0	0	2
1449	0.001192059	0.007528231	0.011292346	0.2	0.166666667	0.111111111	0	0	75	0.361777778	0.0656	0.175466667	0	0	0	0	0	0	0	0	0	0	0	0	0	2
1451	0	0.001254705	0	0	1	0	0	0	12	0.513888889	0.180555556	0.166666667	0	0	0	0	0	0	0	0	0	0	0	0	0	2
1452	1.41E-05	0.001882058	0	0	0.75	0	0	0	9.5	0.944636678	0.642733564	0.383217993	0	2.00E-05	0.000887211	0	0	0.353553391	0	0	0	10.60660172	0.078295561	0.201855742	0.165154698	2
1453	0.002797583	0.007946466	0.007528231	0.067834758	0.24537037	0.018518519	0	0	95.33333333	0.516689105	0.22127442	0.166430236	0	0.003465562	0.004750237	0.013039278	0.069500389	0.220625047	0.032075015	0	0	89.36628745	0.262677339	0.101998332	0.011585799	2
1454	0.001113522	0.00250941	0.003764115	0.2	0.5	0.333333333	0	0	316	0.714488864	0.325648934	0.10563211	0	0	0	0	0	0	0	0	0	0	0	0	0	2
1457	0.001334917	0.003764115	0.005437056	0.06031746	0.555555556	0.025641026	0	0	19.66666667	0.498813142	0.248433218	0.201578495	0	0.002098514	0.003319638	0.009417257	0.067567608	0.419435246	0.044411559	0	0	13.31665624	0.205460007	0.160540087	0.06193189	2
1458	0	0.001254705	0	0	1	0	0	0	2	1	0.5	0.5	0	0	0	0	0	0	0	0	0	0	0	0	0	2
1459	0	0.001254705	0	0	1	0	0	0	13	0.727810651	0.420118343	0.159763314	0	0	0	0	0	0	0	0	0	0	0	0	0	2
1460	0.00209262	0.015056462	0.011919699	0.151082251	0.083333333	0.105555556	0	0	22	0.4012791	0.581994865	0.377013061	0	0.001402897	0	0.000887211	0.042242743	0	0.007856742	0	0	1.414213562	0.237190498	0.473520182	0.316633887	2
1461	0.006684572	0.010037641	0.022584693	0.064615385	0.125	0.055555556	0	0	81	0.343392775	0.151958543	0.17268709	0	0	0	0	0	0	0	0	0	0	0	0	0	2
1462	0.00209262	0.015056462	0.011919699	0.151082251	0.083333333	0.105555556	0	0	22	0.4012791	0.581994865	0.377013061	0	0.001402897	0	0.000887211	0.042242743	0	0.007856742	0	0	1.414213562	0.237190498	0.473520182	0.316633887	2
1464	0	0.001254705	0	0	1	0	0	0	11	1	0.570247934	0.404958678	0	0	0	0	0	0	0	0	0	0	0	0	0	2
1465	0.00196973	0.012547051	0	0.311111111	0.1	0	0	0	134	0.349075518	0.052238806	0.09155714	0	0	0	0	0	0	0	0	0	0	0	0	0	2
1466	0.004529939	0.010037641	0.018820577	0.146245059	0.125	0.066666667	0	0.055555556	9	0.50617284	0.407407407	0.283950617	0	0	0	0	0	0	0	0	0	0	0	0	0	2
1468	0.00123044	0.006273526	0.006273526	0.111111111	0.2	0.2	0.2	0	78	0.439513478	0.134451019	0.153846154	0	0	0	0	0	0	0	0	0	0	0	0	0	2
1469	0.000454801	0.015056462	0	0.257575758	0.083333333	0	0	0	17	0.356401384	0.134948097	0.384083045	0	0	0	0	0	0	0	0	0	0	0	0	0	2
1470	6.70E-05	0.00250941	0	1	0.5	0	0	0	1	1	1	1	0	0	0	0	0	0	0	0	0	0	0	0	0	2
1473	0	0.001254705	0	0	1	0	0	0	14	0.295918367	0.244897959	0.12244898	0	0	0	0	0	0	0	0	0	0	0	0	0	2
1474	0.00090767	0.010037641	0.007946466	0.174696545	0.152777778	0.07037037	0	0	8	0.52299937	0.638941399	0.384373031	0	0.000661154	0.005018821	0.006910377	0.007306219	0.086736083	0.061195228	0	0	13	0.501584403	0.554900114	0.538617478	2
1475	4.18E-05	0.003764115	0	0.666666667	0.333333333	0	0	0	18	0.358024691	0.185185185	0.172839506	0	0	0	0	0	0	0	0	0	0	0	0	0	2
1476	0.001356589	0.006273526	0.003136763	0.093406593	0.555555556	0.1	0	0	40.5	0.332605429	0.332135813	0.118799394	0	0.001918507	0.007097684	0.004436053	0.132096871	0.628539361	0.141421356	0	0	2.121320344	0.032642339	0.372082816	0.027609128	2
1477	0.000636064	0.010037641	0.005646173	0.173809524	0.166666667	0.055555556	0	0	12	0.784499055	0.958412098	0.576559546	0	0.000656985	0.007097684	0.007984895	0.010101525	0.11785113	0.07856742	0	0	15.55634919	0.304764359	0.058814175	0.598835232	2
1478	0	0.001254705	0	0	1	0	0	0	14	0.540816327	0.163265306	0.12244898	0	0	0	0	0	0	0	0	0	0	0	0	0	2
1480	0	0.001254705	0	0	1	0	0	0	203.5	0.913491072	0.26897499	0.118210332	0	0	0	0	0	0	0	0	0	150.6137444	0.093483666	0.102475349	0.038291383	2
1481	0.001100623	0.015056462	0.011292346	0.180952381	0.083333333	0.111111111	0	0	23	0.56899811	0.916824197	0.153119093	0	0	0	0	0	0	0	0	0	0	0	0	0	2
1482	0.000171506	0.005018821	0	0.166666667	0.25	0	0	0	1	1	1	1	0	0	0	0	0	0	0	0	0	0	0	0	0	2
1483	0.000132124	0.003764115	0	0.666666667	0.375	0	0	0	18.5	0.364512472	0.589569161	0.277698058	0	0.00018091	0.001774421	0	0.471404521	0.176776695	0	0	0	3.535533906	0.1916083	0.580436859	0.126557182	2
1484	0.000147233	0.003764115	0	0.05	0.6	0	0	0	27	0.460065746	0.107850099	0.136305062	0	0.000208218	0.003548842	0	0.070710678	0.565685425	0	0	0	16.97056275	0.147613771	0.054894917	0.052365883	2
1485	0	0.001254705	0	0	1	0	0	0	1	1	1	1	0	0	0	0	0	0	0	0	0	0	0	0	0	2
1490	0.001395692	0.006900878	0.001882058	0.169444444	0.305555556	0.166666667	0	0	253.5	0.766704151	0.332022132	0.139587251	0	0.000399048	0.006210474	0.002661632	0.043212081	0.27498597	0.23570226	0	0	88.38834765	0.073843567	0.009013062	0.048019821	2
1492	0.000238299	0.007528231	0	0.2	0.166666667	0	0	0	66	0.320477502	0.062901745	0.161616162	0	0	0	0	0	0	0	0	0	0	0	0	0	2
1494	0	0.001254705	0	0	1	0	0	0	27	0.62962963	0.105624143	0.141289438	0	0	0	0	0	0	0	0	0	0	0	0	0	2
1496	0.001736043	0.010037641	0.006273526	0.060606061	0.166666667	0.05	0	0	34.5	0.396293934	0.172193878	0.372068098	0	0.001907174	0.007097684	0.008872105	0.085709913	0.11785113	0.070710678	0	0	19.09188309	0.230140409	0.106025932	0.32362712	2
1497	0.00209262	0.015056462	0.011919699	0.151082251	0.083333333	0.105555556	0	0	22	0.4012791	0.581994865	0.377013061	0	0.001402897	0	0.000887211	0.042242743	0	0.007856742	0	0	1.414213562	0.237190498	0.473520182	0.316633887	2
1498	0.000171506	0.005018821	0	0.166666667	0.25	0	0	0	1	1	1	1	0	0	0	0	0	0	0	0	0	0	0	0	0	2
1500	0	0.001254705	0	0	1	0	0	0	22	0.409090909	0.136363636	0.185950413	0	0	0	0	0	0	0	0	0	0	0	0	0	2
1502	0.004142874	0.001254705	0.020075282	0.080882353	1	0.0625	0	0	8	0.40625	0.625	0.25	0	0	0	0	0	0	0	0	0	0	0	0	0	2
1504	0.000999129	0.006273526	0.001254705	0.333333333	0.2	1	0	0	57	0.317943983	0.499538319	0.185595568	0	0	0	0	0	0	0	0	0	0	0	0	0	2
1506	0.000387467	0.005018821	0	0	0.25	0	0	0	48	0.559027778	0.097222222	0.143229167	0	0	0	0	0	0	0	0	0	0	0	0	0	2
1507	0	0.001254705	0	0	1	0	0	0	15.5	0.639555822	0.196843443	0.186815903	0	0	0	0	0	0	0	0	0	2.121320344	0.322145286	0.067959348	0.024417429	2
1510	0	0.001254705	0	0	1	0	0	0	10	0.3	0.3	0.18	0	0	0	0	0	0	0	0	0	0	0	0	0	2
1511	0.000614624	0.008782936	0	0.238095238	0.142857143	0	0	0	37	0.253469686	0.119065011	0.127830533	0	0	0	0	0	0	0	0	0	0	0	0	0	2
1514	0.003041663	0.009410289	0.015056462	0.104723708	0.208333333	0.085714286	0	0	30	0.213755719	0.528250748	0.359296381	0	6.07E-05	0.007984895	0.003548842	0.023318138	0.176776695	0.020203051	0	0	12.72792206	0.028007611	0.397514523	0.341689056	2
1515	0.000756808	0.009410289	0	0.138888889	0.15	0	0	0	9.5	0.660493827	0.580246914	0.608024691	0	0.000722417	0.004436053	0	0.054997194	0.070710678	0	0	0	12.02081528	0.480134234	0.593620508	0.554336798	2
1516	0.001974823	0.007109996	0.010874111	0.418846392	0.208333333	0.052525253	0	0.018518519	12.33333333	0.492798354	0.359182099	0.213863169	0	0.002320052	0.003157605	0.009745864	0.503614688	0.110239638	0.047075476	0	0.032075015	10.40833	0.111713189	0.057781568	0.093546028	2
1518	9.25E-05	0.00250941	0	0	0.5	0	0	0	18	0.895061728	0.12962963	0.24691358	0	0	0	0	0	0	0	0	0	0	0	0	0	2
1519	0	0.001254705	0	0	1	0	0	0	21	0.315192744	0.188208617	0.097505669	0	0	0	0	0	0	0	0	0	0	0	0	0	2
1520	0.001450882	0.010037641	0.012547051	0.176470588	0.125	0.1	0	0	0	0	0	0	0	0	0	0	0	0	0	0	0	0	0	0	0	2
1521	0	0.001254705	0	0	1	0	0	0	7	0.306122449	0.346938776	0.224489796	0	0	0	0	0	0	0	0	0	0	0	0	0	2
1522	0.003615008	0.011292346	0.008782936	0.158766071	0.111111111	0.155555556	0	0	54.5	0.276726708	0.326912877	0.172413392	0	0.001275379	0	0.003548842	0.039664612	0	0.062853936	0	0	17.67766953	0.046382106	0.379469163	0.048212516	2
1523	0.002998708	0.003764115	0.017565872	0.088235294	0.333333333	0.071428571	0	0	39	0.193951348	0.809335963	0.117685733	0	0	0	0	0	0	0	0	0	0	0	0	0	2
1524	1.94E-06	0.003764115	0	0.333333333	0.333333333	0	0	0	2	1	0.5	0.5	0	0	0	0	0	0	0	0	0	0	0	0	0	2
1525	0.000142247	0.005646173	0	0.233333333	0.25	0	0	0	32	0.374045644	0.162656044	0.195637399	0	0.000153824	0.002661632	0	0.141421356	0.11785113	0	0	0	29.69848481	0.090468493	0.085537933	0.109021545	2
1526	0.002118383	0.005018821	0.015056462	0.083333333	0.25	0.083333333	0	0	24	0.920138889	0.111111111	0.114583333	0	0	0	0	0	0	0	0	0	0	0	0	0	2
1528	0.00074388	0.009723965	0.005959849	0.197689076	0.14375	0.052777778	0	0	23.25	0.251943405	0.266042784	0.08787161	0	0.000631415	0.003884186	0.006900878	0.071506475	0.050632573	0.061111111	0	0	32.99873735	0.295736865	0.439379364	0.103133217	2
1530	0.002713178	0.011292346	0.006273526	0.186813187	0.111111111	0.2	0	0	42	0.30952381	0.595238095	0.138321995	0	0	0	0	0	0	0	0	0	0	0	0	0	2
1532	0.001394531	0.007528231	0.013801757	0.110294118	0.166666667	0.090909091	0	0	24	0.597222222	0.295138889	0.107638889	0	0	0	0	0	0	0	0	0	0	0	0	0	2
1534	0.004142874	0.001254705	0.020075282	0.080882353	1	0.0625	0	0	8	0.40625	0.625	0.25	0	0	0	0	0	0	0	0	0	0	0	0	0	2
1535	0.000294465	0.006273526	0	0.1	0.2	0	0	0	15	0.564444444	0.146666667	0.173333333	0	0	0	0	0	0	0	0	0	0	0	0	0	2
1536	0.002401	0	0.010037641	0.071428571	0	0.125	0	0	191	0.928620378	0.353197555	0.138839396	0	0	0	0	0	0	0	0	0	0	0	0	0	2
1537	0	0.001254705	0	0	1	0	0	0	20	1	0.215	0.47	0	0	0	0	0	0	0	0	0	0	0	0	0	2
1538	0	0.001254705	0	0	1	0	0	0	27	0.585733882	0.322359396	0.102880658	0	0	0	0	0	0	0	0	0	0	0	0	0	2
1539	6.84E-05	0.00250941	0	0	0.5	0	0	0	11	0.256198347	0.256198347	0.305785124	0	0	0	0	0	0	0	0	0	0	0	0	0	2
1540	0.000556582	0.005018821	0	0	0.25	0	0	0	77	0.21065947	0.652555237	0.086186541	0	0	0	0	0	0	0	0	0	0	0	0	0	2
1541	0.00123044	0.006273526	0.006273526	0.111111111	0.2	0.2	0.2	0	78	0.439513478	0.134451019	0.153846154	0	0	0	0	0	0	0	0	0	0	0	0	0	2
1542	0.002596471	0.005646173	0.010037641	0.128571429	0.225	0.03125	0.5	0	11.5	0.719008264	0.539256198	0.555785124	0	0.003429418	0.000887211	0.014195368	0.053874802	0.035355339	0.044194174	0.707106781	0	14.8492424	0.397382323	0.651590133	0.628214702	2
1544	0	0.001254705	0	0	1	0	0	0	74	0.69247626	0.217311907	0.132943755	0	0	0	0	0	0	0	0	0	0	0	0	0	2
1545	0.008229787	0	0.037641154	0.07816092	0	0.033333333	1	0	89	0.470521399	0.104153516	0.147077389	0	0	0	0	0	0	0	0	0	0	0	0	0	2
1547	0.000387467	0.005018821	0	0	0.25	0	0	0	48	0.559027778	0.097222222	0.143229167	0	0	0	0	0	0	0	0	0	0	0	0	0	2
1548	0.002253265	0.015056462	0	0.136363636	0.083333333	0	0	0	20	0.52	0.225	0.12	0	0	0	0	0	0	0	0	0	0	0	0	0	2
1549	0.001011189	0.011292346	0.010037641	0.279411765	0.111111111	0.125	0	0	23	0.508506616	0.262759924	0.190926276	0	0	0	0	0	0	0	0	0	0	0	0	0	2
1550	0.000163226	0.003764115	0	0	0.333333333	0	0	0	22	0.318181818	0.152892562	0.132231405	0	0	0	0	0	0	0	0	0	0	0	0	0	2
1552	0.00213041	0.00250941	0.011292346	0.090909091	0.5	0.111111111	0	0	27	0.676268861	0.522633745	0.160493827	0	0	0	0	0	0	0	0	0	0	0	0	0	2
1553	0.000611052	0.008782936	0	0.380952381	0.142857143	0	0	0	145	0.252223543	0.258692033	0.113151011	0	0	0	0	0	0	0	0	0	0	0	0	0	2
1554	0.000454801	0.015056462	0	0.257575758	0.083333333	0	0	0	17	0.356401384	0.134948097	0.384083045	0	0	0	0	0	0	0	0	0	0	0	0	0	2
1555	0.000172256	0.006273526	0	0.3	0.2	0	0	0	70	0.43877551	0.147346939	0.198367347	0	0	0	0	0	0	0	0	0	0	0	0	0	2
1556	0.000454801	0.015056462	0	0.257575758	0.083333333	0	0	0	17	0.356401384	0.134948097	0.384083045	0	0	0	0	0	0	0	0	0	0	0	0	0	2
1558	0	0.001254705	0	0	1	0	0	0	13	0.727810651	0.420118343	0.159763314	0	0	0	0	0	0	0	0	0	0	0	0	0	2
1560	0	0.001254705	0	0	1	0	0	0	27	0.48696845	0.374485597	0.124828532	0	0	0	0	0	0	0	0	0	0	0	0	0	2
1562	0.002314226	0.003764115	0.017565872	0.191176471	0.333333333	0.071428571	0	0	12	0.513888889	0.472222222	0.180555556	1	0	0	0	0	0	0	0	0	0	0	0	0	2
1563	0.002713178	0.011292346	0.006273526	0.186813187	0.111111111	0.2	0	0	42	0.30952381	0.595238095	0.138321995	0	0	0	0	0	0	0	0	0	0	0	0	0	2
1565	0.00209262	0.015056462	0.011919699	0.151082251	0.083333333	0.105555556	0	0	22	0.4012791	0.581994865	0.377013061	0	0.001402897	0	0.000887211	0.042242743	0	0.007856742	0	0	1.414213562	0.237190498	0.473520182	0.316633887	2
1567	0.001066478	0.008155583	0	0.155555556	0.216666667	0	0	0	78	0.333628668	0.102565684	0.111894272	0	0.001277391	0.006210474	0	0.219988776	0.164991582	0	0	0	79.19595949	0.021845145	0.071172953	0.028761049	2
1568	4.20E-06	0.00250941	0	1	0.5	0	0	0	30	0.546666667	0.46	0.142222222	0	0	0	0	0	0	0	0	0	0	0	0	0	2
1569	0.000172256	0.006273526	0	0.3	0.2	0	0	0	70	0.43877551	0.147346939	0.198367347	0	0	0	0	0	0	0	0	0	0	0	0	0	2
1570	0.000943086	0.008782936	0	0.095238095	0.142857143	0	0	0	10	0.34	0.22	0.14	0	0	0	0	0	0	0	0	0	0	0	0	0	2
1571	0.003635964	0.010037641	0.015056462	0.106357695	0.166666667	0.085714286	0	0	23	0.301580045	0.309982766	0.398853515	0	0.000779721	0.007097684	0.003548842	0.021007332	0.11785113	0.020203051	0	0	2.828427125	0.096194742	0.088836984	0.285746821	2
1572	0	0.001254705	0	0	1	0	0	0	12	0.291666667	0.514792899	0.230769231	0	0	0	0	0	0	0	0	0	0	0	0	0	2
1573	0.000171506	0.005018821	0	0.166666667	0.25	0	0	0	1	1	1	1	0	0	0	0	0	0	0	0	0	0	0	0	0	2
1575	0.001054361	0.008782936	0.008782936	0.185164835	0.142857143	0.145833333	0	0	11	0.382334184	0.448341837	0.232780612	0	0.000147018	0	0.001774421	0.046363412	0	0.029462783	0	0	4.242640687	0.122210419	0.015332673	0.112740239	2
1576	0.003171784	0.006273526	0.013801757	0.125	0.2	0.090909091	0	0	85	0.50449827	0.140761246	0.080692042	0	0	0	0	0	0	0	0	0	0	0	0	0	2
1578	0	0.003764115	0	1	0.333333333	0	0	0	8	0.46875	0.15625	0.3125	0	0	0	0	0	0	0	0	0	0	0	0	0	2
1580	0.006459515	0.007528231	0.022584693	0.083333333	0.166666667	0.055555556	0	0	27	0.371742112	0.316872428	0.204389575	0	0	0	0	0	0	0	0	0	0	0	0	0	2
1581	0.000251757	0.007528231	0	0.133333333	0.166666667	0	0	0	0	0	0	0	0	0	0	0	0	0	0	0	0	0	0	0	0	2
1583	0.003084618	0.015056462	0.012547051	0.121212121	0.083333333	0.1	0	0	21	0.233560091	0.247165533	0.600907029	0	0	0	0	0	0	0	0	0	0	0	0	0	2
1585	0.005021436	0.006273526	0.020075282	0.09047619	0.2	0.0625	1	0	22	0.438016529	0.078512397	0.111570248	0	0	0	0	0	0	0	0	0	0	0	0	0	2
1588	0.000171506	0.005018821	0	0.166666667	0.25	0	0	0	1	1	1	1	0	0	0	0	0	0	0	0	0	0	0	0	0	2
1589	0	0.001254705	0	0	1	0	0	0	1	1	1	1	0	0	0	0	0	0	0	0	0	0	0	0	0	2
1590	0.000364981	0.001254705	0.003764115	0	1	0.333333333	0	0	66	0.459136823	0.365472911	0.110651974	0	0	0	0	0	0	0	0	0	0	0	0	0	2
1591	0	0.001254705	0	0	1	0	0	0	17	0.889273356	0.785467128	0.266435986	0	0	0	0	0	0	0	0	0	0	0	0	0	2
1593	0.001522498	0.008782936	0	0.19047619	0.142857143	0	0	0	51	0.347943099	0.144944252	0.185697809	0	0	0	0	0	0	0	0	0	0	0	0	0	2
1594	0.000387467	0.005018821	0	0	0.25	0	0	0	48	0.559027778	0.097222222	0.143229167	0	0	0	0	0	0	0	0	0	0	0	0	0	2
1595	0.001735281	0.009201171	0.002091175	0.142857143	0.14537037	0.066666667	0.066666667	0	96.33333333	0.592810972	0.217615449	0.200796182	0	0.000535863	0.002611877	0.003622022	0.033904777	0.047817598	0.115470054	0.115470054	0	86.96167738	0.199908226	0.10704911	0.065012617	2
1596	7.12E-05	0.00250941	0	0	0.5	0	0	0	23	0.296786389	0.285444234	0.141776938	0	0	0	0	0	0	0	0	0	0	0	0	0	2
1597	2.69E-05	0.003764115	0	0.666666667	0.333333333	0	0	0	30	0.397777778	0.68	0.122222222	0	0	0	0	0	0	0	0	0	0	0	0	0	2
1598	0.001011189	0.011292346	0.010037641	0.279411765	0.111111111	0.125	0	0	23	0.508506616	0.262759924	0.190926276	0	0	0	0	0	0	0	0	0	0	0	0	0	2
1599	0.004135286	0.006900878	0.013801757	0.089169001	0.305555556	0.094017094	0	0	51	0.287270925	0.080314238	0.189374844	0	0.000539594	0.006210474	0.003548842	0.058760507	0.27498597	0.024174591	0	0	22.627417	0.061293882	0.030726022	0.024225402	2
1600	4.18E-05	0.003764115	0	0.666666667	0.333333333	0	0	0	18	0.358024691	0.185185185	0.172839506	0	0	0	0	0	0	0	0	0	0	0	0	0	2
1601	1.02E-05	0.001882058	0	0	0.75	0	0	0	27.5	0.517687274	0.093110515	0.151200896	0	1.44E-05	0.000887211	0	0	0.353553391	0	0	0	16.26345597	0.229102917	0.034049998	0.073431772	2
1602	0.001944538	0.008782936	0.003584872	0.196621982	0.275396825	0.028860029	0	0	85.85714286	0.396374943	0.090865917	0.148159198	0	0.001838628	0.005840335	0.006165042	0.164712562	0.326186614	0.049631698	0	0	48.13324759	0.106277633	0.045935403	0.083611786	2
1603	0.00061522	0.003764115	0.003136763	0.055555556	0.6	0.1	0.1	0	50	0.424302194	0.135407328	0.169898284	0	0.000870053	0.003548842	0.004436053	0.07856742	0.565685425	0.141421356	0.141421356	0	39.59797975	0.021512005	0.001352425	0.02270114	2
1604	0.00236316	0.008782936	0.005018821	0.214635854	0.159444444	0.04040404	0	0	98	0.494262816	0.169328498	0.207523565	0	0.001632205	0.002942544	0.006929336	0.160894044	0.06265721	0.055784652	0	0	64.62197769	0.212721075	0.104177373	0.087604132	2
1607	0	0.001254705	0	0	1	0	0	0	12	0.291666667	0.514792899	0.230769231	0	0	0	0	0	0	0	0	0	0	0	0	0	2
1608	0	0.001254705	0	0	1	0	0	0	10	0.3	0.3	0.18	0	0	0	0	0	0	0	0	0	0	0	0	0	2
1614	0	0.001254705	0	0	1	0	0	0	12	0.513888889	0.180555556	0.166666667	0	0	0	0	0	0	0	0	0	0	0	0	0	2
1615	0.000172256	0.006273526	0	0.3	0.2	0	0	0	70	0.43877551	0.147346939	0.198367347	0	0	0	0	0	0	0	0	0	0	0	0	0	2
1616	0	0.001254705	0	0	1	0	0	0	52	0.383136095	0.102810651	0.340236686	0	0	0	0	0	0	0	0	0	0	0	0	0	2
1617	0.001113522	0.00250941	0.003764115	0.2	0.5	0.333333333	0	0	316	0.714488864	0.325648934	0.10563211	0	0	0	0	0	0	0	0	0	0	0	0	0	2
1618	7.12E-05	0.00250941	0	0	0.5	0	0	0	23	0.296786389	0.285444234	0.141776938	0	0	0	0	0	0	0	0	0	0	0	0	0	2
1622	0.006684572	0.010037641	0.022584693	0.064615385	0.125	0.055555556	0	0	81	0.343392775	0.151958543	0.17268709	0	0	0	0	0	0	0	0	0	0	0	0	0	2
1623	0.004529939	0.010037641	0.018820577	0.146245059	0.125	0.066666667	0	0.055555556	9	0.50617284	0.407407407	0.283950617	0	0	0	0	0	0	0	0	0	0	0	0	0	2
1624	0	0.001254705	0	0	1	0	0	0	12	0.291666667	0.514792899	0.230769231	0	0	0	0	0	0	0	0	0	0	0	0	0	2
1625	0.00209262	0.015056462	0.011919699	0.151082251	0.083333333	0.105555556	0	0	22	0.4012791	0.581994865	0.377013061	0	0.001402897	0	0.000887211	0.042242743	0	0.007856742	0	0	1.414213562	0.237190498	0.473520182	0.316633887	2
1627	0.000211057	0.003764115	0	0	0.333333333	0	0	0	18	0.302469136	0.543209877	0.12345679	0	0	0	0	0	0	0	0	0	0	0	0	0	2
1628	0	0.001254705	0	0	1	0	0	0	12	0.513888889	0.180555556	0.166666667	0	0	0	0	0	0	0	0	0	0	0	0	0	2
1629	0.00512875	0.003764115	0.009410289	0.055555556	0.375	0.033333333	0	0	42	0.436729563	0.291508975	0.159953503	0	0.007224333	0.001774421	0.013308158	0.07856742	0.176776695	0.047140452	0	0	36.76955262	0.343594409	0.246527794	0.061053716	2
1630	0.001711401	0.006900878	0.006900878	0.129166667	0.183333333	0.045454545	0	0	48	0.471257399	0.181950871	0.176709657	0	0.002065294	0.000887211	0.009759316	0.005892557	0.023570226	0.064282435	0	0	52.32590181	0.04700969	0.058250926	0.135789414	2
1632	0.001623759	0.00250941	0.00250941	0	0.5	0.5	0	0	14	0.387755102	0.193877551	0.346938776	0	0	0	0	0	0	0	0	0	0	0	0	0	2
1634	0	0.001254705	0	0	1	0	0	0	27	0.62962963	0.105624143	0.141289438	0	0	0	0	0	0	0	0	0	0	0	0	0	2
1636	0.00952987	0.006273526	0.031367629	0.082758621	0.2	0.04	0	0	10	0.4	0.28	0.18	0	0	0	0	0	0	0	0	0	0	0	0	0	2
1637	0.00123044	0.006273526	0.006273526	0.111111111	0.2	0.2	0.2	0	78	0.439513478	0.134451019	0.153846154	0	0	0	0	0	0	0	0	0	0	0	0	0	2
1638	0.00090767	0.010037641	0.007946466	0.174696545	0.152777778	0.07037037	0	0	8	0.52299937	0.638941399	0.384373031	0	0.000661154	0.005018821	0.006910377	0.007306219	0.086736083	0.061195228	0	0	13	0.501584403	0.554900114	0.538617478	2
1639	6.90E-05	0.00250941	0	0	0.5	0	0	0	11	0.223140496	0.256198347	0.20661157	0	0	0	0	0	0	0	0	0	0	0	0	0	2
1641	0.002283745	0.009410289	0.008782936	0.163770053	0.208333333	0.035714286	0	0	16	0.516944444	0.348611111	0.150277778	0	4.31E-05	0.007984895	0.012420947	0.038758527	0.176776695	0.050507627	0	0	5.656854249	0.004321208	0.17481251	0.042819244	2
1642	0	0.001254705	0	0	1	0	0	0	7	0.755102041	0.183673469	0.551020408	0	0	0	0	0	0	0	0	0	0	0	0	0	2
1648	0.001471446	0.017565872	0.003764115	0.257352941	0.071428571	0.333333333	0	0	35	0.363265306	0.118367347	0.257142857	0	0	0	0	0	0	0	0	0	0	0	0	0	2
1649	0.001471446	0.017565872	0.003764115	0.257352941	0.071428571	0.333333333	0	0	35	0.363265306	0.118367347	0.257142857	0	0	0	0	0	0	0	0	0	0	0	0	0	2
1650	0.002713178	0.011292346	0.006273526	0.186813187	0.111111111	0.2	0	0	42	0.30952381	0.595238095	0.138321995	0	0	0	0	0	0	0	0	0	0	0	0	0	2
1652	0.001677862	0.011292346	0	0.138888889	0.111111111	0	0	0	191	0.818919438	0.338395329	0.173542392	0	0	0	0	0	0	0	0	0	0	0	0	0	2
1654	0.001677862	0.011292346	0	0.138888889	0.111111111	0	0	0	191	0.818919438	0.338395329	0.173542392	0	0	0	0	0	0	0	0	0	0	0	0	0	2
1655	2.04E-05	0.00250941	0	0	0.5	0	0	0	16	0.6796875	0.1171875	0.203125	0	0	0	0	0	0	0	0	0	0	0	0	0	2
1656	0.001415057	0.013801757	0.009201171	0.264677216	0.092592593	0.136904762	0	0	23.66666667	0.435326125	0.209793106	0.266708257	0	0.000476469	0.002173213	0.000724404	0.026645959	0.016037507	0.010309826	0	0	2.081665999	0.102496317	0.092221141	0.088275493	2
1658	0.001011189	0.011292346	0.010037641	0.279411765	0.111111111	0.125	0	0	23	0.508506616	0.262759924	0.190926276	0	0	0	0	0	0	0	0	0	0	0	0	0	2
1661	0.000171506	0.005018821	0	0.166666667	0.25	0	0	0	1	1	1	1	0	0	0	0	0	0	0	0	0	0	0	0	0	2
1662	0	0.001254705	0	0	1	0	0	0	17	0.411764706	0.224913495	0.176470588	0	0	0	0	0	0	0	0	0	0	0	0	0	2
1664	0.000171702	0.005018821	0	0.166666667	0.25	0	0	0	21	0.487528345	0.342403628	0.120181406	0	0	0	0	0	0	0	0	0	0	0	0	0	2
1665	0.001542309	0.008155583	0.006273526	0.060606061	0.541666667	0.05	0	0	17.5	0.387188209	0.20521542	0.361678005	0	0.002181154	0.009759316	0.008872105	0.085709913	0.648181216	0.070710678	0	0	4.949747468	0.217262968	0.059326419	0.338320932	2
1666	0.004529939	0.010037641	0.018820577	0.146245059	0.125	0.066666667	0	0.055555556	9	0.50617284	0.407407407	0.283950617	0	0	0	0	0	0	0	0	0	0	0	0	0	2
1667	3.50E-05	0.003764115	0	0.666666667	0.333333333	0	0	0	160	0.95078125	0.28953125	0.274296875	0	0	0	0	0	0	0	0	0	0	0	0	0	2
1668	0.00127465	0.008782936	0	0.155952381	0.145833333	0	0	0	10	0.26	0.09	0.1375	0	0.001446588	0.001774421	0	0.031988164	0.029462783	0	0	0	14.14213562	0.367695526	0.127279221	0.194454365	2
1669	0.000787506	0.005018821	0.003764115	0.211309524	0.306547619	0.020833333	0	0	16.75	0.639176241	0.286601919	0.222724918	0	0.000983315	0.002710473	0.007528231	0.306513906	0.150702249	0.041666667	0	0	13.1497782	0.372389555	0.164919135	0.185189928	2
1670	0.001961708	0.007528231	0.003764115	0.194444444	0.166666667	0.333333333	0	0	14	0.642857143	0.632653061	0.091836735	0	0	0	0	0	0	0	0	0	0	0	0	0	2
1672	2.32E-05	0.00250941	0	0	0.5	0	0	0	59	0.753519104	0.750646366	0.065785694	0	0	0	0	0	0	0	0	0	0	0	0	0	2
1673	0.002136203	0.010664994	0.012547051	0.15297619	0.141666667	0.101010101	0	0	54	0.53674819	0.528792721	0.116905567	0	0.001464532	0.006210474	0.001774421	0.039564308	0.082495791	0.014284985	0	0	43.84062043	0.045608274	0.548759375	0.051213659	2
1674	0.001158318	0.008782936	0.007528231	0.217948718	0.142857143	0.166666667	0	0	14	0.295918367	0.459183673	0.153061224	2	0	0	0	0	0	0	0	0	0	0	0	0	2
1675	2.37E-05	0.00250941	0	0	0.5	0	0	0	245	0.544489796	0.329994797	0.118301249	2	0	0	0	0	0	0	0	0	0	0	0	0	2
1676	0.001113522	0.00250941	0.003764115	0.2	0.5	0.333333333	0	0	316	0.714488864	0.325648934	0.10563211	0	0	0	0	0	0	0	0	0	0	0	0	0	2
1677	0	0.001254705	0	0	1	0	0	0	4	0.375	0.5	0.25	1	0	0	0	0	0	0	0	0	0	0	0	0	2
1678	0.000499565	0.004391468	0.000627353	0.666666667	0.35	0.5	0	0	38.5	0.306471991	0.70226916	0.292797784	0	0.000706491	0.002661632	0.000887211	0.471404521	0.212132034	0.707106781	0	0	26.1629509	0.016223846	0.286704704	0.151606828	2
1679	0.003171784	0.006273526	0.013801757	0.125	0.2	0.090909091	0	0	85	0.50449827	0.140761246	0.080692042	0	0	0	0	0	0	0	0	0	0	0	0	0	2
1680	0.001395692	0.006900878	0.001882058	0.169444444	0.305555556	0.166666667	0	0	253.5	0.766704151	0.332022132	0.139587251	2	0.000399048	0.006210474	0.002661632	0.043212081	0.27498597	0.23570226	0	0	88.38834765	0.073843567	0.009013062	0.048019821	2
1681	0.000171702	0.005018821	0	0.166666667	0.25	0	0	0	21	0.487528345	0.342403628	0.120181406	0	0	0	0	0	0	0	0	0	0	0	0	0	2
1682	0	0.001254705	0	0	1	0	0	0	2	0.5	0.5	0.5	1	0	0	0	0	0	0	0	0	0	0	0	0	2
1684	0.000454801	0.015056462	0	0.257575758	0.083333333	0	0	0	17	0.356401384	0.134948097	0.384083045	0	0	0	0	0	0	0	0	0	0	0	0	0	2
1685	0.003297854	0.007109996	0.013801757	0.111837954	0.134920635	0.122222222	0.333333333	0	41.33333333	0.277928902	0.074173621	0.134740082	0	0.004318797	0.009248576	0.020731131	0.131940294	0.175502733	0.183585685	0.577350269	0	44.83674089	0.246595465	0.064628189	0.129014608	2
1686	0.001275752	0.012547051	0.011919699	0.178711485	0.104166667	0.105555556	0	0	11.5	0.284499055	0.458412098	0.076559546	0	0.000247671	0.003548842	0.000887211	0.003169106	0.029462783	0.007856742	0	0	16.26345597	0.402342422	0.648292607	0.108271549	2
1688	0.000730802	0.005646173	0.006900878	0.221813725	0.25	0.045454545	0	0	62	0.527711111	0.186869444	0.093619444	0	0.000938655	0.002661632	0.009759316	0.157712542	0.11785113	0.064282435	0	0	53.74011537	0.098303556	0.153116117	0.019826488	2
1689	0.001427099	0.004391468	0.004391468	0.055555556	0.35	0.35	0.1	0	46	0.41363429	0.164164285	0.250392465	0	0.000278118	0.002661632	0.002661632	0.07856742	0.212132034	0.212132034	0.141421356	0	45.254834	0.036598699	0.042020904	0.136537102	2
9362	0.00362651	0.006900878	0.010664994	0.107792208	0.183333333	0.029411765	0	0	37	0.167275383	0.126734843	0.072315559	0	0.004772621	0.000887211	0.015082579	0.036120606	0.023570226	0.041594517	0	0	52.32590181	0.236563116	0.179230134	0.102269644	2
1691	0.0017394	0.011292346	0.002091175	0.152170052	0.12037037	0.066666667	0	0	20.66666667	0.276507937	0.273412698	0.086107332	0	0.001308698	0.003764115	0.003622022	0.030040069	0.042431256	0.115470054	0	0	21.00793501	0.26156746	0.300557714	0.07513174	2
1692	0.000925059	0.008782936	0	0.219444444	0.155555556	0	0	0	130.5	0.628847474	0.242871134	0.185954869	0	0.001064624	0.003548842	0	0.113922759	0.062853936	0	0	0	85.55992052	0.268802349	0.135091612	0.017553894	2
1693	0.001415057	0.013801757	0.009201171	0.264677216	0.092592593	0.136904762	0	0	23.66666667	0.435326125	0.209793106	0.266708257	0	0.000476469	0.002173213	0.000724404	0.026645959	0.016037507	0.010309826	0	0	2.081665999	0.102496317	0.092221141	0.088275493	2
1694	0.00628488	0	0.036386449	0.083743842	0	0.034482759	0	0	7	0.551020408	0.428571429	0.306122449	0	0	0	0	0	0	0	0	0	0	0	0	0	2
1696	0	0.001254705	0	0	1	0	0	0	38	0.509695291	0.229916898	0.113573407	0	0	0	0	0	0	0	0	0	0	0	0	0	2
1698	0.001471446	0.017565872	0.003764115	0.257352941	0.071428571	0.333333333	0	0	35	0.363265306	0.118367347	0.257142857	0	0	0	0	0	0	0	0	0	0	0	0	0	2
1699	0.001100623	0.015056462	0.011292346	0.180952381	0.083333333	0.111111111	0	0	23	0.56899811	0.916824197	0.153119093	0	0	0	0	0	0	0	0	0	0	0	0	0	2
1700	0.000999129	0.006273526	0.001254705	0.333333333	0.2	1	0	0	57	0.317943983	0.499538319	0.185595568	0	0	0	0	0	0	0	0	0	0	0	0	0	2
1701	0.001113522	0.00250941	0.003764115	0.2	0.5	0.333333333	0	0	316	0.714488864	0.325648934	0.10563211	0	0	0	0	0	0	0	0	0	0	0	0	0	2
1702	0.001066829	0.01097867	0.006900878	0.198507912	0.194444444	0.102678571	0	0	36	0.420555393	0.187979095	0.228132149	0	0.000797746	0.005918432	0.004638451	0.134115045	0.204124145	0.068968037	0	0	24.72515588	0.088748867	0.087024308	0.10558175	2
1704	0.003084618	0.015056462	0.012547051	0.121212121	0.083333333	0.1	0	0	21	0.233560091	0.247165533	0.600907029	0	0	0	0	0	0	0	0	0	0	0	0	0	2
1705	3.35E-05	0.003764115	0	0.333333333	0.333333333	0	0	0	53	0.31007476	0.102171591	0.118547526	0	0	0	0	0	0	0	0	0	0	0	0	0	2
1706	0.004142874	0.001254705	0.020075282	0.080882353	1	0.0625	0	0	8	0.40625	0.625	0.25	0	0	0	0	0	0	0	0	0	0	0	0	0	2
1708	0.000454801	0.015056462	0	0.257575758	0.083333333	0	0	0	17	0.356401384	0.134948097	0.384083045	0	0	0	0	0	0	0	0	0	0	0	0	0	2
1710	0.001158318	0.008782936	0.007528231	0.217948718	0.142857143	0.166666667	0	0	14	0.295918367	0.459183673	0.153061224	0	0	0	0	0	0	0	0	0	0	0	0	0	2
1711	0.001585495	0.010664994	0.007528231	0.195906433	0.141666667	0.171428571	0.1	0	52	0.459401709	0.198882314	0.199704142	0	0.000502123	0.006210474	0.001774421	0.119918694	0.082495791	0.040406102	0.141421356	0	36.76955262	0.028126207	0.091119612	0.064852989	2
1713	0.001471446	0.017565872	0.003764115	0.257352941	0.071428571	0.333333333	0	0	35	0.363265306	0.118367347	0.257142857	0	0	0	0	0	0	0	0	0	0	0	0	0	2
1714	0.003507178	0.018820577	0	0.20952381	0.066666667	0	0	0	134	0.373022945	0.039875251	0.083871686	0	0	0	0	0	0	0	0	0	0	0	0	0	2
1715	0.001191853	0.005332497	0.003450439	0.162202381	0.398214286	0.022727273	0	0	36.75	0.351540094	0.13134373	0.159572669	0	0.001494602	0.003136763	0.006900878	0.13877901	0.403571429	0.045454545	0	0	38.92193041	0.25024381	0.098757775	0.160677067	2
1719	3.02E-05	0.00250941	0	0.333333333	0.666666667	0	0	0	19	0.301344263	0.331117671	0.180403067	0	4.27E-05	0.001774421	0	0.471404521	0.471404521	0	0	0	16.97056275	0.006757375	0.022374421	0.062348051	2
1720	0.002596471	0.005646173	0.010037641	0.128571429	0.225	0.03125	0.5	0	11.5	0.719008264	0.539256198	0.555785124	0	0.003429418	0.000887211	0.014195368	0.053874802	0.035355339	0.044194174	0.707106781	0	14.8492424	0.397382323	0.651590133	0.628214702	2
1722	0.001189023	0.007528231	0.006273526	0.120833333	0.166666667	0.05	0	0.090909091	25	0.331763031	0.193424291	0.22413484	0	0.001326541	0	0.008872105	0.01767767	0	0.070710678	0	0.128564869	19.79898987	0.150265138	0.042025059	0.068720078	2
1723	0.003028334	0	0.015056462	0.03030303	0	0.083333333	0	0	44	0.397727273	0.186983471	0.105371901	0	0	0	0	0	0	0	0	0	0	0	0	0	2
1724	0.003500631	0.003764115	0.010664994	0.041125541	0.6	0.029411765	0	0	51.5	0.321258737	0.243857316	0.116905333	0	0.00495064	0.003548842	0.015082579	0.058160298	0.565685425	0.041594517	0	0	31.81980515	0.01879777	0.013593944	0.039210181	2
1726	0.000251017	0.007528231	0	0.133333333	0.166666667	0	0	0	11	0.438016529	0.223140496	0.272727273	0	0	0	0	0	0	0	0	0	0	0	0	0	2
1728	0.000260046	0.005018821	0	0.333333333	0.25	0	0	0	21	0.229024943	0.179138322	0.188208617	0	0	0	0	0	0	0	0	0	0	0	0	0	2
1729	0.00209262	0.015056462	0.011919699	0.151082251	0.083333333	0.105555556	0	0	22	0.4012791	0.581994865	0.377013061	0	0.001402897	0	0.000887211	0.042242743	0	0.007856742	0	0	1.414213562	0.237190498	0.473520182	0.316633887	2
1730	0.000454801	0.015056462	0	0.257575758	0.083333333	0	0	0	17	0.356401384	0.134948097	0.384083045	0	0	0	0	0	0	0	0	0	0	0	0	0	2
1733	0.005118562	0.003136763	0.009410289	0.055555556	0.625	0.033333333	0	0	47.5	0.411700628	0.285727296	0.129035722	0	0.00723874	0.002661632	0.013308158	0.07856742	0.530330086	0.047140452	0	0	28.99137803	0.30819815	0.254704322	0.01732937	2
1737	0.005522745	0.003764115	0.025094103	0.035573123	0.333333333	0.05	0	0	15	1	0.653333333	0.315555556	0	0	0	0	0	0	0	0	0	0	0	0	0	2
1738	2.28E-05	0.00250941	0	0	0.5	0	0	0	14	0.642857143	0.459183673	0.244897959	0	0	0	0	0	0	0	0	0	0	0	0	0	2
1740	0.000251757	0.007528231	0	0.133333333	0.166666667	0	0	0	0	0	0	0	0	0	0	0	0	0	0	0	0	0	0	0	0	2
1741	0.001293432	0.015056462	0.008782936	0.233918129	0.083333333	0.142857143	0	0	22	0.318181818	0.103305785	0.363636364	0	0	0	0	0	0	0	0	0	0	0	0	0	2
1742	0.000614624	0.008782936	0	0.238095238	0.142857143	0	0	0	37	0.253469686	0.119065011	0.127830533	0	0	0	0	0	0	0	0	0	0	0	0	0	2
1743	0.002645345	0.011606023	0.01097867	0.129852623	0.3125	0.068402778	0	0	18	0.43220205	0.503497432	0.281006531	0	0.001287821	0.006900878	0.008283272	0.041337328	0.458333333	0.050120418	0	0	6.782329983	0.148944933	0.331093517	0.22028469	2
1744	0.00209262	0.015056462	0.011919699	0.151082251	0.083333333	0.105555556	0	0	22	0.4012791	0.581994865	0.377013061	0	0.001402897	0	0.000887211	0.042242743	0	0.007856742	0	0	1.414213562	0.237190498	0.473520182	0.316633887	2
1747	1.02E-05	0.001882058	0	0	0.75	0	0	0	25	0.627906034	0.137313473	0.200178417	0	1.44E-05	0.000887211	0	0	0.353553391	0	0	0	12.72792206	0.073230052	0.028462424	0.004167098	2
1749	0.001275752	0.012547051	0.011919699	0.178711485	0.104166667	0.105555556	0	0	11.5	0.284499055	0.458412098	0.076559546	0	0.000247671	0.003548842	0.000887211	0.003169106	0.029462783	0.007856742	0	0	16.26345597	0.402342422	0.648292607	0.108271549	2
1750	0.000101019	0.00250941	0	0	0.5	0	0	0	11	0.355371901	0.355371901	0.305785124	0	0	0	0	0	0	0	0	0	0	0	0	0	2
1751	0.001677862	0.011292346	0	0.138888889	0.111111111	0	0	0	191	0.818919438	0.338395329	0.173542392	0	0	0	0	0	0	0	0	0	0	0	0	0	2
1753	2.82E-05	0.00250941	0	0	0.5	0	0	0	2	1	0.5	0.5	0	0	0	0	0	0	0	0	0	0	0	0	0	2
1755	0.003171784	0.006273526	0.013801757	0.125	0.2	0.090909091	0	0	85	0.50449827	0.140761246	0.080692042	0	0	0	0	0	0	0	0	0	0	0	0	0	2
1756	0	0.001254705	0	0	1	0	0	0	11	1	0.570247934	0.404958678	0	0	0	0	0	0	0	0	0	0	0	0	0	2
1757	6.71E-05	0.003764115	0	0.333333333	0.333333333	0	0	0	100	0.4582	0.0786	0.0796	0	0	0	0	0	0	0	0	0	0	0	0	0	2
1758	0	0.001254705	0	0	1	0	0	0	28	0.461734694	0.076530612	0.170918367	0	0	0	0	0	0	0	0	0	0	0	0	0	2
1759	0	0.001254705	0	0	1	0	0	0	1	1	1	1	0	0	0	0	0	0	0	0	0	0	0	0	0	2
1761	0.000238299	0.007528231	0	0.2	0.166666667	0	0	0	66	0.320477502	0.062901745	0.161616162	0	0	0	0	0	0	0	0	0	0	0	0	0	2
1762	0.002596471	0.005646173	0.010037641	0.128571429	0.225	0.03125	0.5	0	11.5	0.719008264	0.539256198	0.555785124	0	0.003429418	0.000887211	0.014195368	0.053874802	0.035355339	0.044194174	0.707106781	0	14.8492424	0.397382323	0.651590133	0.628214702	2
9364	0.00209262	0.015056462	0.011919699	0.151082251	0.083333333	0.105555556	0	0	22	0.4012791	0.581994865	0.377013061	0	0.001402897	0	0.000887211	0.042242743	0	0.007856742	0	0	1.414213562	0.237190498	0.473520182	0.316633887	2
1764	0.006684572	0.010037641	0.022584693	0.064615385	0.125	0.055555556	0	0	81	0.343392775	0.151958543	0.17268709	0	0	0	0	0	0	0	0	0	0	0	0	0	2
1765	0	0.001254705	0	0	1	0	0	0	41	0.231409875	0.101725164	0.219512195	1	0	0	0	0	0	0	0	0	0	0	0	0	2
1767	0	0.001254705	0	0	1	0	0	0	3.5	0.75	0.59	0.39	2	0	0	0	0	0	0	0	0	2.121320344	0.353553391	0.127279221	0.155563492	2
1768	0	0.001254705	0	0	1	0	0	0	37	0.590942294	0.15558802	0.126369613	1	0	0	0	0	0	0	0	0	0	0	0	0	2
1769	0.002998708	0.003764115	0.017565872	0.088235294	0.333333333	0.071428571	0	0	39	0.193951348	0.809335963	0.117685733	0	0	0	0	0	0	0	0	0	0	0	0	0	2
1770	0.000326152	0.003764115	0	0	0.333333333	0	0	0	2	1	1	0.5	0	0	0	0	0	0	0	0	0	0	0	0	0	2
9365	4.67E-05	0.001882058	0.001254705	0	0.75	0.25	0	0	70.5	0.69757175	0.14220975	0.1845385	0	3.73E-05	0.000887211	0.001774421	0	0.353553391	0.353553391	0	0	77.07463915	0.025292149	0.035386805	0.02628528	2
1772	0.005285429	0.00250941	0.005018821	0.066666667	0.5	0.25	0	0	14	0.224489796	0.540816327	0.326530612	1	0	0	0	0	0	0	0	0	0	0	0	0	2
1773	0.000605785	0.006273526	0	0.357142857	0.238095238	0	0	0	106	0.534210297	0.096720313	0.129154323	0	0.000189605	0.003548842	0	0.033671751	0.134687006	0	0	0	118.7939392	0.220436787	0.038532552	0.051102512	2
1774	8.66E-05	0	0.00250941	0	0	0.5	0	0	233	0.295032143	0.101107038	0.086960526	0	0	0	0	0	0	0	0	0	0	0	0	0	2
1775	0.000101019	0.00250941	0	0	0.5	0	0	0	11	0.355371901	0.355371901	0.305785124	0	0	0	0	0	0	0	0	0	0	0	0	0	2
1776	0	0.001254705	0	0	1	0	0	0	7	0.306122449	0.346938776	0.224489796	0	0	0	0	0	0	0	0	0	0	0	0	0	2
1777	0.000125879	0.004391468	0	0.066666667	0.583333333	0	0	0	17	0.288062284	0.078719723	0.098615917	0	0.000178019	0.004436053	0	0.094280904	0.589255651	0	0	0	24.04163056	0.407381588	0.1113265	0.139463967	2
1779	0	0.001254705	0	0	1	0	0	0	7	0.306122449	0.346938776	0.224489796	0	0	0	0	0	0	0	0	0	0	0	0	0	2
1783	0.003084618	0.015056462	0.012547051	0.121212121	0.083333333	0.1	0	0	21	0.233560091	0.247165533	0.600907029	0	0	0	0	0	0	0	0	0	0	0	0	0	2
1784	0.000806124	0.005646173	0.004600586	0.1875	0.263888889	0.030555556	0	0.03030303	17.83333333	0.480038505	0.218876043	0.199861558	0	0.001024072	0.002209136	0.007171237	0.239892916	0.133506832	0.047628967	0	0.074226962	15.96767568	0.398672358	0.173729265	0.171603573	2
1785	0.004529939	0.010037641	0.018820577	0.146245059	0.125	0.066666667	0	0.055555556	9	0.50617284	0.407407407	0.283950617	0	0	0	0	0	0	0	0	0	0	0	0	0	2
1786	0	0.001254705	0	0	1	0	0	0	21	0.315192744	0.188208617	0.097505669	0	0	0	0	0	0	0	0	0	0	0	0	0	2
1787	6.56E-06	0.003764115	0	0.666666667	0.333333333	0	0	0	42	0.139455782	0.742630385	0.094104308	0	0	0	0	0	0	0	0	0	0	0	0	0	2
1788	0.001516545	0	0.008782936	0.095238095	0	0.142857143	0	0	9	0.308641975	0.62962963	0.111111111	0	0	0	0	0	0	0	0	0	0	0	0	0	2
1789	0.000211057	0.003764115	0	0	0.333333333	0	0	0	18	0.302469136	0.543209877	0.12345679	0	0	0	0	0	0	0	0	0	0	0	0	0	2
1790	0.001293432	0.015056462	0.008782936	0.233918129	0.083333333	0.142857143	0	0	22	0.318181818	0.103305785	0.363636364	0	0	0	0	0	0	0	0	0	0	0	0	0	2
1791	0	0.001254705	0	0	1	0	0	0	1	1	1	1	0	0	0	0	0	0	0	0	0	0	0	0	0	2
1793	0.000471714	0.008782936	0	0.380952381	0.142857143	0	0	0	22	0.690082645	0.123966942	0.165289256	0	0	0	0	0	0	0	0	0	0	0	0	0	2
1794	0.000151772	0.005018821	0	0.5	0.25	0	0	0	127	0.383966768	0.128898258	0.301878604	0	0	0	0	0	0	0	0	0	0	0	0	0	2
1795	0.000943086	0.008782936	0	0.095238095	0.142857143	0	0	0	10	0.34	0.22	0.14	0	0	0	0	0	0	0	0	0	0	0	0	0	2
1796	6.03E-05	0.003764115	0	0.666666667	0.333333333	0	0	0	31	0.296566077	0.315296566	0.136316337	0	0	0	0	0	0	0	0	0	0	0	0	0	2
1797	0	0.003764115	0	1	0.333333333	0	0	0	13	0.727810651	0.195266272	0.420118343	0	0	0	0	0	0	0	0	0	0	0	0	0	2
1798	0.000119664	0.005018821	0	0.316666667	0.266666667	0	0	0	85	0.448487755	0.112973469	0.138983673	0	7.44E-05	0.001774421	0	0.023570226	0.094280904	0	0	0	21.21320344	0.013735188	0.048611427	0.083981196	2
1799	0	0.001254705	0	0	1	0	0	0	7	0.306122449	0.346938776	0.224489796	0	0	0	0	0	0	0	0	0	0	0	0	0	2
1800	0	0.001254705	0	0	1	0	0	0	13	0.325443787	0.230769231	0.195266272	0	0	0	0	0	0	0	0	0	0	0	0	0	2
1801	0.001841385	0	0.015056462	0.090909091	0	0.083333333	0	0	11	0.438016529	0.123966942	0.173553719	0	0	0	0	0	0	0	0	0	0	0	0	0	2
1802	0.002297542	0.010037641	0	0.178571429	0.125	0	0	0	20	0.52	0.18	0.275	0	0	0	0	0	0	0	0	0	0	0	0	0	2
1803	0.001984901	0.004705144	0.005018821	0.056227106	0.590277778	0.072727273	0	0	29.25	0.435986324	0.338745783	0.201482927	0	0.002511143	0.004736408	0.00655976	0.088890314	0.476492133	0.095056892	0	0	16.31716887	0.116956876	0.172038078	0.115129556	2
1804	2.10E-06	0.001882058	0	0.5	0.75	0	0	0	34.5	0.451176857	0.264516765	0.120749507	0	2.97E-06	0.000887211	0	0.707106781	0.353553391	0	0	0	6.363961031	0.135042983	0.276455042	0.030367005	2
1805	0.000125509	0.004391468	0	0.066666667	0.583333333	0	0	0	12	0.58291359	0.32162942	0.216245293	0	0.000177496	0.004436053	0	0.094280904	0.589255651	0	0	0	1.414213562	0.204915389	0.139284372	0.079877582	2
1806	1.69E-05	0.00250941	0	0	0.5	0	0	0	51	0.307189542	0.102652826	0.125720877	0	0	0	0	0	0	0	0	0	0	0	0	0	2
1809	0.00952987	0.006273526	0.031367629	0.082758621	0.2	0.04	0	0	10	0.4	0.28	0.18	0	0	0	0	0	0	0	0	0	0	0	0	0	2
1810	0	0.001254705	0	0	1	0	0	0	17	0.889273356	0.785467128	0.266435986	0	0	0	0	0	0	0	0	0	0	0	0	0	2
1811	0.000125509	0.004391468	0	0.066666667	0.583333333	0	0	0	6	0.719008264	0.611570248	0.636363636	0	0.000177496	0.004436053	0	0.094280904	0.589255651	0	0	0	7.071067812	0.397382323	0.549322623	0.514259477	2
1812	0	0.001254705	0	0	1	0	0	0	23	0.508506616	0.156899811	0.765595463	0	0	0	0	0	0	0	0	0	0	0	0	0	2
1814	0.001394531	0.007528231	0.013801757	0.110294118	0.166666667	0.090909091	0	0	24	0.597222222	0.295138889	0.107638889	0	0	0	0	0	0	0	0	0	0	0	0	0	2
1815	0.003084618	0.015056462	0.012547051	0.121212121	0.083333333	0.1	0	0	21	0.233560091	0.247165533	0.600907029	0	0	0	0	0	0	0	0	0	0	0	0	0	2
1816	0	0.001254705	0	0	1	0	0	0	12	0.513888889	0.180555556	0.166666667	0	0	0	0	0	0	0	0	0	0	0	0	0	2
1817	0.001011189	0.011292346	0.010037641	0.279411765	0.111111111	0.125	0	0	23	0.508506616	0.262759924	0.190926276	0	0	0	0	0	0	0	0	0	0	0	0	0	2
1818	0.000983913	0.009201171	0.006273526	0.186704506	0.398148148	0.089285714	0	0	16.66666667	0.662598852	0.508691178	0.478829469	0	0.000970562	0.007134555	0.005469133	0.161692132	0.521404008	0.077837481	0	0	13.65039682	0.292562907	0.425486011	0.452172877	2
1820	0.005021436	0.006273526	0.020075282	0.09047619	0.2	0.0625	1	0	22	0.438016529	0.078512397	0.111570248	0	0	0	0	0	0	0	0	0	0	0	0	0	2
1822	0.002401	0	0.010037641	0.071428571	0	0.125	0	0	191	0.928620378	0.353197555	0.138839396	0	0	0	0	0	0	0	0	0	0	0	0	0	2
1825	0.00090767	0.010037641	0.007946466	0.174696545	0.152777778	0.07037037	0	0	8	0.52299937	0.638941399	0.384373031	0	0.000661154	0.005018821	0.006910377	0.007306219	0.086736083	0.061195228	0	0	13	0.501584403	0.554900114	0.538617478	2
1826	0	0.00250941	0	0	0.5	0	0	0	20	0.18	0.335	0.165	0	0	0	0	0	0	0	0	0	0	0	0	0	2
1828	0.00209262	0.015056462	0.011919699	0.151082251	0.083333333	0.105555556	0	0	22	0.4012791	0.581994865	0.377013061	0	0.001402897	0	0.000887211	0.042242743	0	0.007856742	0	0	1.414213562	0.237190498	0.473520182	0.316633887	2
1829	6.70E-05	0.00250941	0	1	0.5	0	0	0	9	0.654320988	0.62962963	0.185185185	0	0	0	0	0	0	0	0	0	0	0	0	0	2
1831	0.001415057	0.013801757	0.009201171	0.264677216	0.092592593	0.136904762	0	0	23.66666667	0.435326125	0.209793106	0.266708257	0	0.000476469	0.002173213	0.000724404	0.026645959	0.016037507	0.010309826	0	0	2.081665999	0.102496317	0.092221141	0.088275493	2
1832	0	0.001254705	0	0	1	0	0	0	17	0.411764706	0.224913495	0.176470588	0	0	0	0	0	0	0	0	0	0	0	0	0	2
1833	3.35E-05	0.003764115	0	0.333333333	0.333333333	0	0	0	53	0.31007476	0.102171591	0.118547526	0	0	0	0	0	0	0	0	0	0	0	0	0	2
1839	0.004529939	0.010037641	0.018820577	0.146245059	0.125	0.066666667	0	0.055555556	9	0.50617284	0.407407407	0.283950617	0	0	0	0	0	0	0	0	0	0	0	0	0	2
1841	7.31E-05	0.001254705	0.00250941	0	1	0.5	0	0	125	0.715456	0.167232	0.165952	0	0	0	0	0	0	0	0	0	0	0	0	0	2
1842	0.002297542	0.010037641	0	0.178571429	0.125	0	0	0	20	0.52	0.18	0.275	0	0	0	0	0	0	0	0	0	0	0	0	0	2
1843	0	0.001254705	0	0	1	0	0	0	27	0.585733882	0.322359396	0.102880658	0	0	0	0	0	0	0	0	0	0	0	0	0	2
1844	0.000171506	0.005018821	0	0.166666667	0.25	0	0	0	1	1	1	1	0	0	0	0	0	0	0	0	0	0	0	0	0	2
1847	0.000171506	0.005018821	0	0.166666667	0.25	0	0	0	1	1	1	1	0	0	0	0	0	0	0	0	0	0	0	0	0	2
1849	0	0.001254705	0	0	1	0	0	0	166	0.940920308	0.252649151	0.127449557	0	0	0	0	0	0	0	0	0	0	0	0	0	2
1850	0.000211057	0.003764115	0	0	0.333333333	0	0	0	18	0.302469136	0.543209877	0.12345679	0	0	0	0	0	0	0	0	0	0	0	0	0	2
1851	0.000171702	0.005018821	0	0.166666667	0.25	0	0	0	21	0.487528345	0.342403628	0.120181406	0	0	0	0	0	0	0	0	0	0	0	0	0	2
9366	0.005522745	0.003764115	0.025094103	0.035573123	0.333333333	0.05	0	0	15	1	0.653333333	0.315555556	0	0	0	0	0	0	0	0	0	0	0	0	0	2
1853	0.000943086	0.008782936	0	0.095238095	0.142857143	0	0	0	10	0.34	0.22	0.14	0	0	0	0	0	0	0	0	0	0	0	0	0	2
1854	0.003171784	0.006273526	0.013801757	0.125	0.2	0.090909091	0	0	85	0.50449827	0.140761246	0.080692042	0	0	0	0	0	0	0	0	0	0	0	0	0	2
1855	3.03E-05	0.00250941	0	0	0.5	0	0	0	14	0.387755102	0.173469388	0.153061224	0	0	0	0	0	0	0	0	0	0	0	0	0	2
1856	0.001542309	0.008155583	0.006273526	0.060606061	0.541666667	0.05	0	0	17.5	0.387188209	0.20521542	0.361678005	0	0.002181154	0.009759316	0.008872105	0.085709913	0.648181216	0.070710678	0	0	4.949747468	0.217262968	0.059326419	0.338320932	2
1857	0.000614624	0.008782936	0	0.238095238	0.142857143	0	0	0	37	0.253469686	0.119065011	0.127830533	0	0	0	0	0	0	0	0	0	0	0	0	0	2
1859	0.000739855	0.003764115	0	0.333333333	0.333333333	0	0	0	190	0.37833795	0.069473684	0.093019391	0	0	0	0	0	0	0	0	0	0	0	0	0	2
1860	0.000256655	0.006273526	0	0.4	0.2	0	0	0	8	0.78125	0.4375	0.125	0	0	0	0	0	0	0	0	0	0	0	0	0	2
1861	0.006459515	0.007528231	0.022584693	0.083333333	0.166666667	0.055555556	0	0	27	0.371742112	0.316872428	0.204389575	0	0	0	0	0	0	0	0	0	0	0	0	0	2
1862	0.002811608	0.011919699	0.012233375	0.219070682	0.119444444	0.117384454	0	0	36.25	0.410132286	0.220712251	0.236188972	0	0.002820066	0.004161386	0.006093184	0.093771859	0.05527708	0.039937844	0	0	25.22399651	0.097686138	0.078401127	0.094449715	2
1863	0.000333994	0.00250941	0	0	0.5	0	0	0	21	0.160997732	0.274376417	0.160997732	1	0	0	0	0	0	0	0	0	0	0	0	0	2
1864	2.28E-05	0.00250941	0	0	0.5	0	0	0	14	0.642857143	0.459183673	0.244897959	0	0	0	0	0	0	0	0	0	0	0	0	0	2
1867	0.002297542	0.010037641	0	0.178571429	0.125	0	0	0	20	0.52	0.18	0.275	0	0	0	0	0	0	0	0	0	0	0	0	0	2
1868	0	0.001254705	0	0	1	0	0	0	27	0.500685871	0.160493827	0.262002743	1	0	0	0	0	0	0	0	0	0	0	0	0	2
1869	0.000251017	0.007528231	0	0.133333333	0.166666667	0	0	0	11	0.438016529	0.223140496	0.272727273	0	0	0	0	0	0	0	0	0	0	0	0	0	2
1870	0	0.001254705	0	0	1	0	0	0	2	1	1	0.5	0	0	0	0	0	0	0	0	0	0	0	0	0	2
1871	0.001522498	0.008782936	0	0.19047619	0.142857143	0	0	0	51	0.347943099	0.144944252	0.185697809	0	0	0	0	0	0	0	0	0	0	0	0	0	2
1872	0.004516837	0.011292346	0.011292346	0.130718954	0.111111111	0.111111111	0	0	67	0.243929606	0.058587659	0.206504789	0	0	0	0	0	0	0	0	0	0	0	0	0	2
1873	0.000337063	0.005437056	0.00334588	0.426470588	0.481481481	0.041666667	0	0	20.33333333	0.455381835	0.289299604	0.210030981	0	0.00058381	0.005223754	0.005795235	0.515964847	0.462592444	0.072168784	0	0	11.2398102	0.060919053	0.148113625	0.094378224	2
1874	0.004135286	0.006900878	0.013801757	0.089169001	0.305555556	0.094017094	0	0	51	0.287270925	0.080314238	0.189374844	0	0.000539594	0.006210474	0.003548842	0.058760507	0.27498597	0.024174591	0	0	22.627417	0.061293882	0.030726022	0.024225402	2
1875	0.000387467	0.005018821	0	0	0.25	0	0	0	48	0.559027778	0.097222222	0.143229167	0	0	0	0	0	0	0	0	0	0	0	0	0	2
1876	7.12E-05	0.00250941	0	0	0.5	0	0	0	23	0.296786389	0.285444234	0.141776938	0	0	0	0	0	0	0	0	0	0	0	0	0	2
1877	0.003342286	0.005646173	0.011292346	0.032307692	0.5625	0.027777778	0	0	44	0.324757612	0.249448659	0.198588443	0	0.004726706	0.006210474	0.015969789	0.045689977	0.618718434	0.03928371	0	0	52.32590181	0.026354101	0.137871845	0.036630044	2
1879	0.002613212	0.003136763	0.006900878	0.019047619	0.625	0.045454545	0	0	32	0.44035124	0.260037807	0.147854442	0	0.00369564	0.002661632	0.009759316	0.026937401	0.530330086	0.064282435	0	0	16.97056275	0.105569289	0.028230804	0.031318548	2
1880	0	0.001254705	0	0	1	0	0	0	41	0.56097561	0.295657347	0.108863772	0	0	0	0	0	0	0	0	0	0	0	0	0	2
1881	0.006514719	0.001254705	0.027603513	0.067193676	1	0.045454545	0	0	9	0.283950617	0.333333333	0.283950617	0	0	0	0	0	0	0	0	0	0	0	0	0	2
1882	0	0.001254705	0	0	1	0	0	0	23	0.508506616	0.156899811	0.765595463	0	0	0	0	0	0	0	0	0	0	0	0	0	2
1883	0.002253265	0.015056462	0	0.136363636	0.083333333	0	0	0	20	0.52	0.225	0.12	0	0	0	0	0	0	0	0	0	0	0	0	0	2
1886	0	0.001254705	0	0	1	0	0	0	44	0.365702479	0.240075614	0.125708885	0	0	0	0	0	0	0	0	0	0	0	0	0	2
1888	2.82E-05	0.00250941	0	0	0.5	0	0	0	2	1	0.5	0.5	0	0	0	0	0	0	0	0	0	0	0	0	0	2
1891	0.00140537	0.007528231	0.003136763	0.109203297	0.355555556	0.1	0.05	0	96.25	0.565108246	0.321349087	0.149663574	0	0.001124022	0.004805155	0.003622022	0.079232841	0.431668216	0.115470054	0.1	0	65.18882829	0.232192579	0.200881711	0.01821973	2
1892	0.001879098	0.013174404	0	0.171428571	0.116666667	0	0	0	72.5	0.405519737	0.131507873	0.17829948	0	0.002302453	0.007984895	0	0.053874802	0.070710678	0	0	0	86.97413409	0.045957404	0.129588098	0.133541066	2
1893	0.000101019	0.00250941	0	0	0.5	0	0	0	11	0.355371901	0.355371901	0.305785124	0	0	0	0	0	0	0	0	0	0	0	0	0	2
1894	0.004928178	0.008155583	0.018193225	0.094807692	0.1625	0.073232323	0	0	83	0.423945523	0.146359894	0.126689566	0	0.002483916	0.002661632	0.006210474	0.042698371	0.053033009	0.024998725	0	0	2.828427125	0.113918788	0.007917685	0.065050323	2
1895	0.001900822	0.012547051	0	0.154761905	0.133333333	0	0	0	79	0.483386472	0.118895959	0.107908065	0	0.002271731	0.008872105	0	0.077445028	0.094280904	0	0	0	77.78174593	0.156077597	0.111752157	0.033992573	2
1896	0	0.001254705	0	0	1	0	0	0	1	1	1	1	0	0	0	0	0	0	0	0	0	0	0	0	0	2
1897	0.000167516	0.005018821	0	0.511111111	0.305555556	0	0	0	39	0.365389704	0.234013356	0.164015667	0	0.000141852	0.00250941	0	0.4286067	0.173472167	0	0	0	23.8117618	0.163514206	0.204157312	0.023086908	2
1899	0.000207492	0.005646173	0	0.066666667	0.25	0	0	0	11	0.159090909	0.076446281	0.066115702	0	6.26E-05	0.002661632	0	0.094280904	0.11785113	0	0	0	15.55634919	0.224988521	0.108111367	0.093501723	2
1900	0.000556582	0.005018821	0	0	0.25	0	0	0	77	0.21065947	0.652555237	0.086186541	0	0	0	0	0	0	0	0	0	0	0	0	0	2
1901	2.69E-05	0.003764115	0	0.666666667	0.333333333	0	0	0	30	0.397777778	0.68	0.122222222	0	0	0	0	0	0	0	0	0	0	0	0	0	2
1902	0.003084618	0.015056462	0.012547051	0.121212121	0.083333333	0.1	0	0	21	0.233560091	0.247165533	0.600907029	0	0	0	0	0	0	0	0	0	0	0	0	0	2
1903	0.000101019	0.00250941	0	0	0.5	0	0	0	11	0.355371901	0.355371901	0.305785124	0	0	0	0	0	0	0	0	0	0	0	0	0	2
1904	0	0.001254705	0	0	1	0	0	0	52	0.383136095	0.102810651	0.340236686	0	0	0	0	0	0	0	0	0	0	0	0	0	2
1905	0.000854088	0.006900878	0	0.069444444	0.305555556	0	0	0	102.5	0.60333727	0.255932358	0.163301808	0	0.001164992	0.006210474	0	0.098209275	0.27498597	0	0	0	125.1579003	0.304879225	0.116620252	0.014482372	2
1906	2.82E-05	0.00250941	0	0	0.5	0	0	0	2	1	0.5	0.5	0	0	0	0	0	0	0	0	0	0	0	0	0	2
1908	0.003171784	0.006273526	0.013801757	0.125	0.2	0.090909091	0	0	85	0.50449827	0.140761246	0.080692042	0	0	0	0	0	0	0	0	0	0	0	0	0	2
1910	0.006684572	0.010037641	0.022584693	0.064615385	0.125	0.055555556	0	0	81	0.343392775	0.151958543	0.17268709	0	0	0	0	0	0	0	0	0	0	0	0	0	2
1911	0.000943086	0.008782936	0	0.095238095	0.142857143	0	0	0	10	0.34	0.22	0.14	0	0	0	0	0	0	0	0	0	0	0	0	0	2
1912	0.004181217	0.010664994	0.011292346	0.101752137	0.118055556	0.027777778	0	0	136	0.581156107	0.245176936	0.173114741	0	0.003540278	0.000887211	0.015969789	0.052519299	0.009820928	0.03928371	0	0	77.78174593	0.336248127	0.131830716	0.00060479	2
1913	0.000999129	0.006273526	0.001254705	0.333333333	0.2	1	0	0	57	0.317943983	0.499538319	0.185595568	0	0	0	0	0	0	0	0	0	0	0	0	0	2
1915	0	0.001254705	0	0	1	0	0	0	44	0.365702479	0.240075614	0.125708885	0	0	0	0	0	0	0	0	0	0	0	0	0	2
1916	0	0.001254705	0	0	1	0	0	0	152.5	0.970460154	0.241303096	0.154739736	0	0	0	0	0	0	0	0	0	19.09188309	0.041775651	0.016045744	0.038594142	2
1918	0.001623759	0.00250941	0.00250941	0	0.5	0.5	0	0	14	0.387755102	0.193877551	0.346938776	0	0	0	0	0	0	0	0	0	0	0	0	0	2
1920	0	0.001254705	0	0	1	0	0	0	1	1	1	1	0	0	0	0	0	0	0	0	0	0	0	0	0	2
1921	0.00010747	0	0.00250941	0	0	0.5	0	0	10	0.66	0.22	0.32	0	0	0	0	0	0	0	0	0	0	0	0	0	2
1923	6.70E-05	0.00250941	0	1	0.5	0	0	0	5	0.827160494	0.814814815	0.592592593	0	0	0	0	0	0	0	0	0	5.656854249	0.244431974	0.2618914	0.576161081	2
1925	0.00013751	0.00250941	0.00250941	0.166666667	0.5	0.5	0	0	20	0.535	0.585	0.18	0	0	0	0	0	0	0	0	0	0	0	0	0	2
1926	0.002314226	0.003764115	0.017565872	0.191176471	0.333333333	0.071428571	0	0	12	0.513888889	0.472222222	0.180555556	0	0	0	0	0	0	0	0	0	0	0	0	0	2
1927	0.00118281	0.007946466	0.000418235	0.215079365	0.163888889	0.333333333	0	0	25.66666667	0.279314661	0.226512773	0.153531856	0	0.001035187	0.001916594	0.000724404	0.104879083	0.037577081	0.577350269	0	0	28.9194283	0.262143412	0.252996466	0.14027584	2
1928	0.003223748	0.008782936	0.010037641	0.211904762	0.155555556	0.03125	0.5	0	14.5	0.494518469	0.192317423	0.168030022	0	0.002542314	0.003548842	0.014195368	0.171725933	0.062853936	0.044194174	0.707106781	0	10.60660172	0.079905809	0.160944611	0.079846178	2
1929	0.00011927	0.003764115	0	0.583333333	0.375	0	0	0	5	0.827160494	0.814814815	0.592592593	0	7.39E-05	0.001774421	0	0.589255651	0.176776695	0	0	0	5.656854249	0.244431974	0.2618914	0.576161081	2
1930	0.001471446	0.017565872	0.003764115	0.257352941	0.071428571	0.333333333	0	0	35	0.363265306	0.118367347	0.257142857	0	0	0	0	0	0	0	0	0	0	0	0	0	2
1931	0.001158318	0.008782936	0.007528231	0.217948718	0.142857143	0.166666667	0	0	14	0.295918367	0.459183673	0.153061224	0	0	0	0	0	0	0	0	0	0	0	0	0	2
1932	0.000171506	0.005018821	0	0.166666667	0.25	0	0	0	1	1	1	1	0	0	0	0	0	0	0	0	0	0	0	0	0	2
1933	0.00209262	0.015056462	0.011919699	0.151082251	0.083333333	0.105555556	0	0	22	0.4012791	0.581994865	0.377013061	0	0.001402897	0	0.000887211	0.042242743	0	0.007856742	0	0	1.414213562	0.237190498	0.473520182	0.316633887	2
1935	0.002713178	0.011292346	0.006273526	0.186813187	0.111111111	0.2	0	0	42	0.30952381	0.595238095	0.138321995	0	0	0	0	0	0	0	0	0	0	0	0	0	2
1938	0	0.003764115	0	1	0.333333333	0	0	0	4	0.375	0.375	0.25	0	0	0	0	0	0	0	0	0	0	0	0	0	2
1940	0	0.001254705	0	0	1	0	0	0	17	0.889273356	0.785467128	0.266435986	0	0	0	0	0	0	0	0	0	0	0	0	0	2
1945	0.000364981	0.001254705	0.003764115	0	1	0.333333333	0	0	66	0.459136823	0.365472911	0.110651974	0	0	0	0	0	0	0	0	0	0	0	0	0	2
1946	0.002713178	0.011292346	0.006273526	0.186813187	0.111111111	0.2	0	0	42	0.30952381	0.595238095	0.138321995	0	0	0	0	0	0	0	0	0	0	0	0	0	2
1947	2.37E-05	0.003764115	0	0.666666667	0.333333333	0	0	0	19	0.40166205	0.290858726	0.168975069	0	0	0	0	0	0	0	0	0	0	0	0	0	2
1948	0.00097158	0.013174404	0.001882058	0.319152661	0.107142857	0.166666667	0	0	28.5	0.526673975	0.121167145	0.211216057	2	0.000706918	0.006210474	0.002661632	0.087398002	0.050507627	0.23570226	0	0	9.192388155	0.231094756	0.003959512	0.064950304	2
1949	0.000387467	0.005018821	0	0	0.25	0	0	0	48	0.559027778	0.097222222	0.143229167	3	0	0	0	0	0	0	0	0	0	0	0	0	2
1950	0.000118556	0.003136763	0	0	0.625	0	0	0	15	0.457361643	0.257427162	0.168116951	2	0.000167663	0.002661632	0	0	0.530330086	0	0	0	2.828427125	0.064483807	0.045981269	0.011813827	2
1951	0.00325736	0.001254705	0.013801757	0.033596838	1	0.022727273	0	0	22	0.465648778	0.469931973	0.197893676	0	0.004606602	0	0.019518631	0.047513104	0	0.032141217	0	0	18.38477631	0.256960003	0.193179649	0.121702894	2
1952	0.002118383	0.005018821	0.015056462	0.083333333	0.25	0.083333333	0	0	24	0.920138889	0.111111111	0.114583333	0	0	0	0	0	0	0	0	0	0	0	0	0	2
1953	0.000256655	0.006273526	0	0.4	0.2	0	0	0	8	0.78125	0.4375	0.125	0	0	0	0	0	0	0	0	0	0	0	0	0	2
1955	0.000171506	0.005018821	0	0.166666667	0.25	0	0	0	1	1	1	1	1	0	0	0	0	0	0	0	0	0	0	0	0	2
1956	2.37E-05	0.003764115	0	0.666666667	0.333333333	0	0	0	19	0.40166205	0.290858726	0.168975069	0	0	0	0	0	0	0	0	0	0	0	0	0	2
1959	0.002738454	0.015683814	0	0.26031746	0.083333333	0	0	0	134	0.361049231	0.046057028	0.087714413	0	0.00108714	0.004436053	0	0.07183307	0.023570226	0	0	0	0	0.016933388	0.008742354	0.005434436	2
1960	2.21E-05	0.00250941	0	0	0.5	0	0	0	73	0.376243198	0.122537061	0.112403828	0	0	0	0	0	0	0	0	0	0	0	0	0	2
1963	0.002297542	0.010037641	0	0.178571429	0.125	0	0	0	20	0.52	0.18	0.275	0	0	0	0	0	0	0	0	0	0	0	0	0	2
1966	2.04E-05	0.00250941	0	0	0.5	0	0	0	16	0.6796875	0.1171875	0.203125	0	0	0	0	0	0	0	0	0	0	0	0	0	2
1967	0.004000196	0.006273526	0.011292346	0.207792208	0.2	0.529411765	0	0	65.5	0.326247375	0.376504003	0.165113343	0	0.004244149	0	0.014195368	0.177541962	0	0.665512265	0	0	12.02081528	0.01174277	0.173996799	0.028966241	2
1968	0.003028334	0	0.015056462	0.03030303	0	0.083333333	0	0	44	0.397727273	0.186983471	0.105371901	0	0	0	0	0	0	0	0	0	0	0	0	0	2
1970	0.001609503	0.010037641	0.013174404	0.132142857	0.166666667	0.097222222	0	0	23.5	0.744568499	0.513967654	0.133851213	0	0.000719665	0.007097684	0.002661632	0.069027091	0.11785113	0.019641855	0	0	0.707106781	0.248294026	0.569725186	0.027248897	2
1971	0	0.001254705	0	0	1	0	0	0	30	0.388888889	0.448888889	0.126666667	0	0	0	0	0	0	0	0	0	0	0	0	0	2
1972	0.003252322	0.009619406	0.012128816	0.104599464	0.134259259	0.048821549	0	0	98.66666667	0.586511478	0.26183092	0.151289457	0	0.00297579	0.001916594	0.011384908	0.037462784	0.028912028	0.04582713	0	0	84.89012506	0.237944198	0.097579375	0.03780492	2
1973	0.001530734	0.006900878	0.007528231	0.089285714	0.196428571	0.041666667	0	0	17	0.630069444	0.165555556	0.127291667	0	0.00083106	0.002661632	0.010646526	0.008417938	0.075761441	0.058925565	0	0	9.899494937	0.410220142	0.076996072	0.017972297	2
1977	0.005021436	0.006273526	0.020075282	0.09047619	0.2	0.0625	1	0	22	0.438016529	0.078512397	0.111570248	0	0	0	0	0	0	0	0	0	0	0	0	0	2
1978	0.002713178	0.011292346	0.006273526	0.186813187	0.111111111	0.2	0	0	42	0.30952381	0.595238095	0.138321995	0	0	0	0	0	0	0	0	0	0	0	0	0	2
1981	0.006684572	0.010037641	0.022584693	0.064615385	0.125	0.055555556	0	0	81	0.343392775	0.151958543	0.17268709	0	0	0	0	0	0	0	0	0	0	0	0	0	2
1982	0.007001262	0.006273526	0.021329987	0.082251082	0.2	0.058823529	0	0	74	0.334550767	0.253469686	0.144631118	0	0	0	0	0	0	0	0	0	0	0	0	0	2
1986	0	0.001254705	0	0	1	0	0	0	23	0.323251418	0.221172023	0.073724008	0	0	0	0	0	0	0	0	0	0	0	0	0	2
1987	0.00090767	0.010037641	0.007946466	0.174696545	0.152777778	0.07037037	0	0	8	0.52299937	0.638941399	0.384373031	0	0.000661154	0.005018821	0.006910377	0.007306219	0.086736083	0.061195228	0	0	13	0.501584403	0.554900114	0.538617478	2
1988	0.003084618	0.015056462	0.012547051	0.121212121	0.083333333	0.1	0	0	21	0.233560091	0.247165533	0.600907029	0	0	0	0	0	0	0	0	0	0	0	0	0	2
1989	0	0.001254705	0	0	1	0	0	0	2	1	0.5	0.5	0	0	0	0	0	0	0	0	0	0	0	0	0	2
1990	0	0.001254705	0	0	1	0	0	0	23	0.323251418	0.221172023	0.073724008	0	0	0	0	0	0	0	0	0	0	0	0	0	2
1993	0.002713178	0.011292346	0.006273526	0.186813187	0.111111111	0.2	0	0	42	0.30952381	0.595238095	0.138321995	0	0	0	0	0	0	0	0	0	0	0	0	0	2
1994	0.000211057	0.003764115	0	0	0.333333333	0	0	0	18	0.302469136	0.543209877	0.12345679	0	0	0	0	0	0	0	0	0	0	0	0	0	2
1995	0.001971809	0.008782936	0.006273526	0.148962149	0.155555556	0.2	0.1	0	60	0.374518644	0.364844557	0.146084075	0	0.001048454	0.003548842	0	0.053529451	0.062853936	0	0.141421356	0	25.45584412	0.091916576	0.325825666	0.010977238	2
1996	0.001100623	0.015056462	0.011292346	0.180952381	0.083333333	0.111111111	0	0	23	0.56899811	0.916824197	0.153119093	0	0	0	0	0	0	0	0	0	0	0	0	0	2
1998	0.001473699	0.009096612	0.009410289	0.162272409	0.164583333	0.075505051	0	0	27.25	0.518374095	0.514396361	0.308452784	0	0.001254181	0.004509381	0.006356622	0.025554332	0.07465197	0.051010101	0	0	39.93640778	0.40964641	0.517031873	0.465254118	2
1999	0.006514719	0.001254705	0.027603513	0.067193676	1	0.045454545	0	0	9	0.283950617	0.333333333	0.283950617	0	0	0	0	0	0	0	0	0	0	0	0	0	2
2000	0.005522745	0.003764115	0.025094103	0.035573123	0.333333333	0.05	0	0	15	1	0.653333333	0.315555556	0	0	0	0	0	0	0	0	0	0	0	0	0	2
2002	0	0.003764115	0	1	0.333333333	0	0	0	8	0.46875	0.15625	0.3125	0	0	0	0	0	0	0	0	0	0	0	0	0	2
2003	0.005021436	0.006273526	0.020075282	0.09047619	0.2	0.0625	1	0	22	0.438016529	0.078512397	0.111570248	0	0	0	0	0	0	0	0	0	0	0	0	0	2
2005	0.002713178	0.011292346	0.006273526	0.186813187	0.111111111	0.2	0	0	42	0.30952381	0.595238095	0.138321995	0	0	0	0	0	0	0	0	0	0	0	0	0	2
2008	0.001427577	0.001254705	0.012547051	0.036363636	1	0.1	0	0	305	0.929631819	0.177812416	0.085428648	0	0	0	0	0	0	0	0	0	0	0	0	0	2
2009	0.000848484	0.004077792	0.005332497	0.048611111	0.3625	0.070833333	0.05	0	38.75	0.666710477	0.212053739	0.223537591	0	0.00102028	0.001882058	0.007125356	0.057265356	0.160078106	0.094648472	0.1	0	32.958307	0.344568157	0.192434582	0.185047291	2
2015	0.00418731	0.005018821	0.017565872	0.091503268	0.25	0.071428571	0	0	25	0.3696	0.3728	0.1968	1	0	0	0	0	0	0	0	0	0	0	0	0	2
2016	0	0.001254705	0	0	1	0	0	0	18	0.462962963	0.086419753	0.111111111	1	0	0	0	0	0	0	0	0	0	0	0	0	2
2017	0	0.001254705	0	0	1	0	0	0	11	1	0.570247934	0.404958678	0	0	0	0	0	0	0	0	0	0	0	0	0	2
2018	0.00418731	0.005018821	0.017565872	0.091503268	0.25	0.071428571	0	0	25	0.3696	0.3728	0.1968	1	0	0	0	0	0	0	0	0	0	0	0	0	2
2020	0	0.001254705	0	0	1	0	0	0	139	1	0.229957042	0.182029916	0	0	0	0	0	0	0	0	0	0	0	0	0	2
2021	3.56E-05	0.001882058	0	0	0.75	0	0	0	18	0.311115088	0.258106733	0.168521605	0	5.04E-05	0.000887211	0	0	0.353553391	0	0	0	7.071067812	0.02026384	0.038661066	0.037822671	2
2024	0.003041663	0.009410289	0.015056462	0.104723708	0.208333333	0.085714286	0	0	30	0.213755719	0.528250748	0.359296381	2	6.07E-05	0.007984895	0.003548842	0.023318138	0.176776695	0.020203051	0	0	12.72792206	0.028007611	0.397514523	0.341689056	2
2025	0.001341239	0.011292346	0	0.138888889	0.111111111	0	0	0	13	0.443786982	0.266272189	0.112426036	0	0	0	0	0	0	0	0	0	0	0	0	0	2
2026	3.35E-05	0.003764115	0	0.333333333	0.333333333	0	0	0	53	0.31007476	0.102171591	0.118547526	1	0	0	0	0	0	0	0	0	0	0	0	0	2
2027	0.000364981	0.001254705	0.003764115	0	1	0.333333333	0	0	66	0.459136823	0.365472911	0.110651974	0	0	0	0	0	0	0	0	0	0	0	0	0	2
2029	0.000471714	0.008782936	0	0.380952381	0.142857143	0	0	0	22	0.690082645	0.123966942	0.165289256	2	0	0	0	0	0	0	0	0	0	0	0	0	2
9371	0.001415057	0.013801757	0.009201171	0.264677216	0.092592593	0.136904762	0	0	23.66666667	0.435326125	0.209793106	0.266708257	0	0.000476469	0.002173213	0.000724404	0.026645959	0.016037507	0.010309826	0	0	2.081665999	0.102496317	0.092221141	0.088275493	2
2031	0	0.00250941	0	1	0.5	0	0	0	18	0.802469136	0.228395062	0.12962963	0	0	0	0	0	0	0	0	0	0	0	0	0	2
2032	0.000251757	0.007528231	0	0.133333333	0.166666667	0	0	0	0	0	0	0	0	0	0	0	0	0	0	0	0	0	0	0	0	2
2034	0.002314226	0.003764115	0.017565872	0.191176471	0.333333333	0.071428571	0	0	12	0.513888889	0.472222222	0.180555556	0	0	0	0	0	0	0	0	0	0	0	0	0	2
2035	0.005295976	0.007946466	0.012547051	0.117244837	0.24537037	0.011111111	0	0	73	0.560889813	0.43321511	0.253680797	0	0.005738468	0.004750237	0.021732131	0.074543757	0.220625047	0.019245009	0	0	102.3669869	0.240209245	0.311638386	0.071890093	2
2036	0.004529939	0.010037641	0.018820577	0.146245059	0.125	0.066666667	0	0.055555556	9	0.50617284	0.407407407	0.283950617	0	0	0	0	0	0	0	0	0	0	0	0	0	2
2037	0.005515778	0.006273526	0.01944793	0.098956315	0.555555556	0.078282828	0	0	38	0.263940111	0.195960496	0.245227703	0	0.001412716	0.007097684	0.011533737	0.044919155	0.628539361	0.046426203	0	0	41.01219331	0.028299129	0.19427453	0.05476247	2
2038	0	0.001254705	0	0	1	0	0	0	8	1	0.46875	0.28125	0	0	0	0	0	0	0	0	0	0	0	0	0	2
2040	0.000387467	0.005018821	0	0	0.25	0	0	0	48	0.559027778	0.097222222	0.143229167	0	0	0	0	0	0	0	0	0	0	0	0	0	2
2042	0.003342286	0.005646173	0.011292346	0.032307692	0.5625	0.027777778	0	0	44	0.324757612	0.249448659	0.198588443	0	0.004726706	0.006210474	0.015969789	0.045689977	0.618718434	0.03928371	0	0	52.32590181	0.026354101	0.137871845	0.036630044	2
2043	0	0.001254705	0	0	1	0	0	0	18	0.462962963	0.086419753	0.111111111	0	0	0	0	0	0	0	0	0	0	0	0	0	2
2045	6.71E-05	0.003764115	0	0.333333333	0.333333333	0	0	0	100	0.4582	0.0786	0.0796	0	0	0	0	0	0	0	0	0	0	0	0	0	2
2046	0.002253265	0.015056462	0	0.136363636	0.083333333	0	0	0	20	0.52	0.225	0.12	0	0	0	0	0	0	0	0	0	0	0	0	0	2
2048	0.003171784	0.006273526	0.013801757	0.125	0.2	0.090909091	0	0	85	0.50449827	0.140761246	0.080692042	0	0	0	0	0	0	0	0	0	0	0	0	0	2
2051	2.28E-05	0.00250941	0	0	0.5	0	0	0	14	0.642857143	0.459183673	0.244897959	0	0	0	0	0	0	0	0	0	0	0	0	0	2
2052	3.50E-05	0.003764115	0	0.666666667	0.333333333	0	0	0	160	0.95078125	0.28953125	0.274296875	0	0	0	0	0	0	0	0	0	0	0	0	0	2
2053	0.003084618	0.015056462	0.012547051	0.121212121	0.083333333	0.1	0	0	21	0.233560091	0.247165533	0.600907029	0	0	0	0	0	0	0	0	0	0	0	0	0	2
2054	0.00225534	0.013174404	0.006273526	0.227272727	0.097222222	0.05	0	0	14	0.392290249	0.276643991	0.412698413	0	0.001172777	0.002661632	0.008872105	0.149992348	0.019641855	0.070710678	0	0	9.899494937	0.224478343	0.041688835	0.266167178	2
9372	0	0.001254705	0	0	1	0	0	0	14	0.295918367	0.244897959	0.12244898	0	0	0	0	0	0	0	0	0	0	0	0	0	2
2055	0.003028334	0	0.015056462	0.03030303	0	0.083333333	0	0	44	0.397727273	0.186983471	0.105371901	0	0	0	0	0	0	0	0	0	0	0	0	0	2
2056	0.005021436	0.006273526	0.020075282	0.09047619	0.2	0.0625	1	0	22	0.438016529	0.078512397	0.111570248	0	0	0	0	0	0	0	0	0	0	0	0	0	2
2057	0.000333994	0.00250941	0	0	0.5	0	0	0	21	0.160997732	0.274376417	0.160997732	0	0	0	0	0	0	0	0	0	0	0	0	0	2
2058	0.000614624	0.008782936	0	0.238095238	0.142857143	0	0	0	37	0.253469686	0.119065011	0.127830533	0	0	0	0	0	0	0	0	0	0	0	0	0	2
2060	0.002713178	0.011292346	0.006273526	0.186813187	0.111111111	0.2	0	0	42	0.30952381	0.595238095	0.138321995	0	0	0	0	0	0	0	0	0	0	0	0	0	2
2062	0.006459515	0.007528231	0.022584693	0.083333333	0.166666667	0.055555556	0	0	27	0.371742112	0.316872428	0.204389575	0	0	0	0	0	0	0	0	0	0	0	0	0	2
2063	0.003806157	0.007528231	0.010664994	0.231601732	0.171428571	0.029411765	0	0	109.5	0.293387155	0.25608086	0.128891064	0	0.004518561	0.001774421	0.015082579	0.211213714	0.040406102	0.041594517	0	0	50.20458146	0.058214138	0.003692757	0.022259797	2
2064	0.000551916	0.006273526	0	0.3	0.2	0	0	0	30	0.217777778	0.22	0.197777778	0	0	0	0	0	0	0	0	0	0	0	0	0	2
2065	0.001132764	0.007528231	0.003136763	0.113636364	0.423611111	0.025	0	0	12.75	0.442597612	0.254353564	0.313252905	0	0.001462455	0.00671785	0.006273526	0.157215984	0.428759696	0.05	0	0	6.946221995	0.208398075	0.100196866	0.192033704	2
2069	0	0.001254705	0	0	1	0	0	0	35	0.647346939	0.606530612	0.111836735	0	0	0	0	0	0	0	0	0	0	0	0	0	2
2071	0.001677862	0.011292346	0	0.138888889	0.111111111	0	0	0	191	0.818919438	0.338395329	0.173542392	0	0	0	0	0	0	0	0	0	0	0	0	0	2
2074	0.002596471	0.005646173	0.010037641	0.128571429	0.225	0.03125	0.5	0	11.5	0.719008264	0.539256198	0.555785124	0	0.003429418	0.000887211	0.014195368	0.053874802	0.035355339	0.044194174	0.707106781	0	14.8492424	0.397382323	0.651590133	0.628214702	2
2076	0.000999129	0.006273526	0.001254705	0.333333333	0.2	1	0	0	57	0.317943983	0.499538319	0.185595568	0	0	0	0	0	0	0	0	0	0	0	0	0	2
2077	0.003753735	0.00250941	0.016311167	0.047619048	0.5	0.076923077	0	0	35	0.330612245	0.102040816	0.172244898	0	0	0	0	0	0	0	0	0	0	0	0	0	2
2078	0.001585892	0.005018821	0.006900878	0.5625	0.266666667	0.045454545	0	0	44.5	0.439749135	0.257880623	0.165346021	0	0.00224279	0.001774421	0.009759316	0.618718434	0.094280904	0.064282435	0	0	57.27564928	0.091569105	0.165631812	0.119718806	2
2079	0	0.001254705	0	0	1	0	0	0	74	0.354638422	0.11577794	0.11541271	0	0	0	0	0	0	0	0	0	0	0	0	0	2
2080	0.000539812	0.006900878	0.005018821	0.139705882	0.305555556	0.0625	0	0	17	0.382352482	0.259479136	0.2483557	0	0.000666628	0.006210474	0.007097684	0.197573954	0.27498597	0.088388348	0	0	8.485281374	0.178408888	0.004639736	0.08121747	2
2082	0.001475869	0.013174404	0.009410289	0.28005676	0.097222222	0.133928571	0	0	24.5	0.493898279	0.263036767	0.218244203	0	0.000657157	0.002661632	0.000887211	0.00091216	0.019641855	0.012626907	0	0	2.121320344	0.020659309	0.000391514	0.038633383	2
2084	0.000678295	0.003764115	0.001568381	0.046703297	0.777777778	0.05	0	0	31.75	0.507728334	0.35108681	0.215826918	0	0.001356589	0.005018821	0.003136763	0.093406593	0.444444444	0.1	0	0	19.9394918	0.329091843	0.240598231	0.190146036	2
2085	0.002297542	0.010037641	0	0.178571429	0.125	0	0	0	20	0.52	0.18	0.275	0	0	0	0	0	0	0	0	0	0	0	0	0	2
2086	0.001100623	0.015056462	0.011292346	0.180952381	0.083333333	0.111111111	0	0	23	0.56899811	0.916824197	0.153119093	0	0	0	0	0	0	0	0	0	0	0	0	0	2
2087	0.000387467	0.005018821	0	0	0.25	0	0	0	48	0.559027778	0.097222222	0.143229167	0	0	0	0	0	0	0	0	0	0	0	0	0	2
2088	0	0.001254705	0	0	1	0	0	0	15.5	0.639555822	0.196843443	0.186815903	0	0	0	0	0	0	0	0	0	2.121320344	0.322145286	0.067959348	0.024417429	2
2089	2.32E-05	0.00250941	0	0	0.5	0	0	0	59	0.753519104	0.750646366	0.065785694	0	0	0	0	0	0	0	0	0	0	0	0	0	2
2090	0.00209262	0.015056462	0.011919699	0.151082251	0.083333333	0.105555556	0	0	22	0.4012791	0.581994865	0.377013061	0	0.001402897	0	0.000887211	0.042242743	0	0.007856742	0	0	1.414213562	0.237190498	0.473520182	0.316633887	2
2091	0.003084618	0.015056462	0.012547051	0.121212121	0.083333333	0.1	0	0	21	0.233560091	0.247165533	0.600907029	0	0	0	0	0	0	0	0	0	0	0	0	0	2
2092	0.003084618	0.015056462	0.012547051	0.121212121	0.083333333	0.1	0	0	21	0.233560091	0.247165533	0.600907029	0	0	0	0	0	0	0	0	0	0	0	0	0	2
2093	0.000999129	0.006273526	0.001254705	0.333333333	0.2	1	0	0	57	0.317943983	0.499538319	0.185595568	0	0	0	0	0	0	0	0	0	0	0	0	0	2
2098	0.00068754	0.005959849	0.003136763	0.175	0.216666667	0.277777778	0	0	45.25	0.559687385	0.415590135	0.37607285	0	0.000485786	0.001201289	0.005469133	0.137099585	0.040824829	0.484322105	0	0	31.5634282	0.311706977	0.436819341	0.41634349	2
2099	0	0.001254705	0	0	1	0	0	0	3	0.555555556	0.555555556	0.333333333	0	0	0	0	0	0	0	0	0	0	0	0	0	2
2100	0.002085527	0.00250941	0.010037641	0.049707602	0.666666667	0.03125	0	0	37.5	0.400730019	0.363226597	0.145262336	0	0.00294938	0.001774421	0.014195368	0.070297165	0.471404521	0.044194174	0	0	4.949747468	0.226621487	0.09555735	0.051475343	2
2101	0.001961708	0.007528231	0.003764115	0.194444444	0.166666667	0.333333333	0	0	14	0.642857143	0.632653061	0.091836735	0	0	0	0	0	0	0	0	0	0	0	0	0	2
2105	0.001471446	0.017565872	0.003764115	0.257352941	0.071428571	0.333333333	0	0	35	0.363265306	0.118367347	0.257142857	0	0	0	0	0	0	0	0	0	0	0	0	0	2
2106	0	0.00250941	0	1	0.5	0	0	0	20	0.295	0.905	0.4	1	0	0	0	0	0	0	0	0	0	0	0	0	2
2107	0.004516837	0.011292346	0.011292346	0.130718954	0.111111111	0.111111111	0	0	67	0.243929606	0.058587659	0.206504789	0	0	0	0	0	0	0	0	0	0	0	0	0	2
2108	0.003171784	0.006273526	0.013801757	0.125	0.2	0.090909091	0	0	85	0.50449827	0.140761246	0.080692042	0	0	0	0	0	0	0	0	0	0	0	0	0	2
2110	0.001588873	0.001254705	0.00250941	0.333333333	1	0.5	0	0	58	0.621878716	0.283590963	0.119500595	0	0	0	0	0	0	0	0	0	0	0	0	0	2
2111	3.35E-05	0.003764115	0	0.333333333	0.333333333	0	0	0	53	0.31007476	0.102171591	0.118547526	0	0	0	0	0	0	0	0	0	0	0	0	0	2
2113	0.00013361	0.005018821	0	0	0.25	0	0	0	34	0.321799308	0.942906574	0.219723183	0	0	0	0	0	0	0	0	0	0	0	0	0	2
2114	0	0.001254705	0	0	1	0	0	0	30	0.388888889	0.448888889	0.126666667	0	0	0	0	0	0	0	0	0	0	0	0	0	2
2115	0.002515757	0.008155583	0.011919699	0.5591133	0.216666667	0.026315789	0	0	46	0.406766529	0.287319215	0.169034091	0	0.003557817	0.006210474	0.016857	0.62350795	0.164991582	0.037216146	0	0	59.39696962	0.044924656	0.123999355	0.114503087	2
2117	0.000171506	0.005018821	0	0.166666667	0.25	0	0	0	1	1	1	1	0	0	0	0	0	0	0	0	0	0	0	0	0	2
2119	0.00013361	0.005018821	0	0	0.25	0	0	0	34	0.321799308	0.942906574	0.219723183	0	0	0	0	0	0	0	0	0	0	0	0	0	2
2120	0	0.001254705	0	0	1	0	0	0	17	0.889273356	0.785467128	0.266435986	0	0	0	0	0	0	0	0	0	0	0	0	0	2
2121	0	0.001254705	0	0	1	0	0	0	7	0.306122449	0.346938776	0.224489796	0	0	0	0	0	0	0	0	0	0	0	0	0	2
2122	0.003342286	0.005646173	0.011292346	0.032307692	0.5625	0.027777778	0	0	44	0.324757612	0.249448659	0.198588443	0	0.004726706	0.006210474	0.015969789	0.045689977	0.618718434	0.03928371	0	0	52.32590181	0.026354101	0.137871845	0.036630044	2
2123	0.004171054	0.003764115	0.020075282	0.099415205	0.333333333	0.0625	0	0	34	0.240484429	0.430795848	0.1816609	0	0	0	0	0	0	0	0	0	0	0	0	0	2
2126	2.37E-05	0.003764115	0	0.666666667	0.333333333	0	0	0	19	0.40166205	0.290858726	0.168975069	0	0	0	0	0	0	0	0	0	0	0	0	0	2
2127	0.002253265	0.015056462	0	0.136363636	0.083333333	0	0	0	20	0.52	0.225	0.12	0	0	0	0	0	0	0	0	0	0	0	0	0	2
2128	0.00011797	0.005018821	0	0.166666667	0.25	0	0	0	37	0.596785975	0.275383492	0.1541271	0	0	0	0	0	0	0	0	0	0	0	0	0	2
2130	0	0.001254705	0	0	1	0	0	0	30	0.388888889	0.448888889	0.126666667	0	0	0	0	0	0	0	0	0	0	0	0	0	2
2131	0.004917253	0.005646173	0.015683814	0.04137931	0.225	0.02	0	0	54	0.495918367	0.20726364	0.138521449	0	0.006523226	0.000887211	0.022180263	0.058519182	0.035355339	0.028284271	0	0	62.22539674	0.135649056	0.102864747	0.058659529	2
2133	2.21E-05	0.00250941	0	0	0.5	0	0	0	73	0.376243198	0.122537061	0.112403828	0	0	0	0	0	0	0	0	0	0	0	0	0	2
2134	0.00013361	0.005018821	0	0	0.25	0	0	0	34	0.321799308	0.942906574	0.219723183	0	0	0	0	0	0	0	0	0	0	0	0	0	2
2136	0	0.001254705	0	0	1	0	0	0	2	1	0.5	0.5	0	0	0	0	0	0	0	0	0	0	0	0	0	2
2137	1.41E-05	0.001882058	0	0	0.75	0	0	0	9.5	0.944636678	0.642733564	0.383217993	0	2.00E-05	0.000887211	0	0	0.353553391	0	0	0	10.60660172	0.078295561	0.201855742	0.165154698	2
2142	0.003989034	0.010037641	0.015474697	0.105391773	0.130555556	0.036062378	0	0	60	0.406647454	0.191579156	0.177827515	0	0.003341067	0.00250941	0.013416156	0.036112169	0.033678766	0.031265136	0	0	42.57933771	0.054780767	0.036268878	0.092436805	2
2143	0.001623759	0.00250941	0.00250941	0	0.5	0.5	0	0	14	0.387755102	0.193877551	0.346938776	0	0	0	0	0	0	0	0	0	0	0	0	0	2
2144	0	0.001254705	0	0	1	0	0	0	30	0.388888889	0.448888889	0.126666667	0	0	0	0	0	0	0	0	0	0	0	0	0	2
2145	0.004142874	0.001254705	0.020075282	0.080882353	1	0.0625	0	0	8	0.40625	0.625	0.25	0	0	0	0	0	0	0	0	0	0	0	0	0	2
2148	2.04E-05	0.00250941	0	0	0.5	0	0	0	16	0.6796875	0.1171875	0.203125	0	0	0	0	0	0	0	0	0	0	0	0	0	2
2150	0.000999129	0.006273526	0.001254705	0.333333333	0.2	1	0	0	57	0.317943983	0.499538319	0.185595568	0	0	0	0	0	0	0	0	0	0	0	0	0	2
2151	0.000245982	0.006273526	0	0.1	0.2	0	0	0	18	0.320987654	0.160493827	0.216049383	0	0	0	0	0	0	0	0	0	0	0	0	0	2
2152	0.00090767	0.010037641	0.007946466	0.174696545	0.152777778	0.07037037	0	0	8	0.52299937	0.638941399	0.384373031	0	0.000661154	0.005018821	0.006910377	0.007306219	0.086736083	0.061195228	0	0	13	0.501584403	0.554900114	0.538617478	2
2153	0.003171784	0.006273526	0.013801757	0.125	0.2	0.090909091	0	0	85	0.50449827	0.140761246	0.080692042	0	0	0	0	0	0	0	0	0	0	0	0	0	2
2154	0.000752462	0.010664994	0.001882058	0.295343137	0.202380952	0.166666667	0	0	44	0.336670033	0.110269469	0.187845191	0	0.001016798	0.009759316	0.002661632	0.053726251	0.185194633	0.23570226	0	0	12.72792206	0.037611396	0.011452129	0.098001699	2
2156	0	0.001254705	0	0	1	0	0	0	2	1	0.5	0.5	0	0	0	0	0	0	0	0	0	0	0	0	0	2
2157	0.000294465	0.006273526	0	0.1	0.2	0	0	0	15	0.564444444	0.146666667	0.173333333	0	0	0	0	0	0	0	0	0	0	0	0	0	2
2158	0.00123044	0.006273526	0.006273526	0.111111111	0.2	0.2	0.2	0	78	0.439513478	0.134451019	0.153846154	0	0	0	0	0	0	0	0	0	0	0	0	0	2
2159	0.001620652	0.008364701	0.005855291	0.142513369	0.205555556	0.023809524	0	0	15.66666667	0.532777778	0.281296296	0.157962963	0	0.001148916	0.005929505	0.010141661	0.045898275	0.125092558	0.041239305	0	0	4.041451884	0.027593835	0.169922217	0.033074613	2
2160	0.00011797	0.005018821	0	0.166666667	0.25	0	0	0	37	0.596785975	0.275383492	0.1541271	0	0	0	0	0	0	0	0	0	0	0	0	0	2
2161	0.000251757	0.007528231	0	0.133333333	0.166666667	0	0	0	0	0	0	0	0	0	0	0	0	0	0	0	0	0	0	0	0	2
2162	0	0.001254705	0	0	1	0	0	0	39	0.687047995	0.153188692	0.237343853	0	0	0	0	0	0	0	0	0	0	0	0	0	2
2164	3.35E-05	0.003764115	0	0.333333333	0.333333333	0	0	0	53	0.31007476	0.102171591	0.118547526	0	0	0	0	0	0	0	0	0	0	0	0	0	2
2166	0.000182491	0.001254705	0.001882058	0	1	0.166666667	0	0	87.5	0.729568411	0.312481426	0.149299558	0	0.000258081	0	0.002661632	0	0	0.23570226	0	0	30.40559159	0.38244802	0.074941276	0.054655938	2
2167	3.35E-05	0.001882058	0	0.5	0.75	0	0	0	10	0.604019998	0.434649526	0.278543006	0	4.74E-05	0.000887211	0	0.707106781	0.353553391	0	0	0	1.414213562	0.071136342	0.275743508	0.132027896	2
2168	0.004053027	0.010664994	0.016311167	0.105844156	0.141666667	0.08125	0.5	0	21.5	0.33578831	0.162838965	0.356238639	0	0.001369537	0.006210474	0.005323263	0.021733585	0.082495791	0.026516504	0.707106781	0	0.707106781	0.144572534	0.119255776	0.346013357	2
2169	0.00090767	0.010037641	0.007946466	0.174696545	0.152777778	0.07037037	0	0	8	0.52299937	0.638941399	0.384373031	0	0.000661154	0.005018821	0.006910377	0.007306219	0.086736083	0.061195228	0	0	13	0.501584403	0.554900114	0.538617478	2
2170	0.001158318	0.008782936	0.007528231	0.217948718	0.142857143	0.166666667	0	0	14	0.295918367	0.459183673	0.153061224	0	0	0	0	0	0	0	0	0	0	0	0	0	2
2171	0	0.001254705	0	0	1	0	0	0	74	0.69247626	0.217311907	0.132943755	0	0	0	0	0	0	0	0	0	0	0	0	0	2
2173	0.006684572	0.010037641	0.022584693	0.064615385	0.125	0.055555556	0	0	81	0.343392775	0.151958543	0.17268709	0	0	0	0	0	0	0	0	0	0	0	0	0	2
2174	0.000101019	0.00250941	0	0	0.5	0	0	0	11	0.355371901	0.355371901	0.305785124	0	0	0	0	0	0	0	0	0	0	0	0	0	2
2175	0.00194055	0.015056462	0.008782936	0.280701754	0.083333333	0.142857143	0	0	26	0.479289941	0.263313609	0.24556213	0	0	0	0	0	0	0	0	0	0	0	0	0	2
2176	0.001475869	0.013174404	0.009410289	0.28005676	0.097222222	0.133928571	0	0	24.5	0.493898279	0.263036767	0.218244203	0	0.000657157	0.002661632	0.000887211	0.00091216	0.019641855	0.012626907	0	0	2.121320344	0.020659309	0.000391514	0.038633383	2
2177	0.000151772	0.005018821	0	0.5	0.25	0	0	0	127	0.383966768	0.128898258	0.301878604	0	0	0	0	0	0	0	0	0	0	0	0	0	2
2181	0.003084618	0.015056462	0.012547051	0.121212121	0.083333333	0.1	0	0	21	0.233560091	0.247165533	0.600907029	0	0	0	0	0	0	0	0	0	0	0	0	0	2
2183	0	0.001254705	0	0	1	0	0	0	1	1	1	1	0	0	0	0	0	0	0	0	0	0	0	0	0	2
2185	0.001158318	0.008782936	0.007528231	0.217948718	0.142857143	0.166666667	0	0	14	0.295918367	0.459183673	0.153061224	2	0	0	0	0	0	0	0	0	0	0	0	0	2
2186	0.001677862	0.011292346	0	0.138888889	0.111111111	0	0	0	191	0.818919438	0.338395329	0.173542392	0	0	0	0	0	0	0	0	0	0	0	0	0	2
2187	0.000822788	0.00250941	0.001254705	0	0.5	0.25	0	0	7.5	0.693877551	0.596938776	0.673469388	0	0.001132743	0	0.001774421	0	0	0.353553391	0	0	9.192388155	0.432922519	0.57001465	0.46178402	2
2188	0.000387467	0.005018821	0	0	0.25	0	0	0	48	0.559027778	0.097222222	0.143229167	0	0	0	0	0	0	0	0	0	0	0	0	0	2
9374	0.000163226	0.003764115	0	0	0.333333333	0	0	0	22	0.318181818	0.152892562	0.132231405	0	0	0	0	0	0	0	0	0	0	0	0	0	2
2189	4.20E-06	0.00250941	0	1	0.5	0	0	0	30	0.546666667	0.46	0.142222222	2	0	0	0	0	0	0	0	0	0	0	0	0	2
2190	0.000151772	0.005018821	0	0.5	0.25	0	0	0	127	0.383966768	0.128898258	0.301878604	0	0	0	0	0	0	0	0	0	0	0	0	0	2
2191	0.000739855	0.003764115	0	0.333333333	0.333333333	0	0	0	190	0.37833795	0.069473684	0.093019391	1	0	0	0	0	0	0	0	0	0	0	0	0	2
2192	0.000294465	0.006273526	0	0.1	0.2	0	0	0	15	0.564444444	0.146666667	0.173333333	0	0	0	0	0	0	0	0	0	0	0	0	0	2
2193	0.004529939	0.010037641	0.018820577	0.146245059	0.125	0.066666667	0	0.055555556	9	0.50617284	0.407407407	0.283950617	1	0	0	0	0	0	0	0	0	0	0	0	0	2
2194	0.000751984	0.007026349	0.003011292	0.118362573	0.336666667	0.068571429	0.04	0	34.4	0.476992914	0.195318582	0.158773122	0	0.000810206	0.004987354	0.004217751	0.101354157	0.374239971	0.096044208	0.089442719	0	24.92589015	0.11320317	0.055265732	0.057731383	2
2195	0.000506785	0.006273526	0	0.133333333	0.208333333	0	0	0	8	0.529257068	0.644970414	0.246548323	2	0.000381376	0.001774421	0	0.188561808	0.058925565	0	0	0	7.071067812	0.037191678	0.502087655	0.122732538	2
2197	0.002060374	0.010037641	0	0.071428571	0.125	0	0	0	31	0.658688866	0.47346514	0.084287201	1	0	0	0	0	0	0	0	0	0	0	0	0	2
2199	0.001861544	0.005855291	0.009619406	0.102777778	0.216666667	0.058080808	0	0	41.33333333	0.663027201	0.132846341	0.122869569	0	0.001455752	0.000724404	0.008354239	0.020971762	0.028867513	0.05044188	0	0	38.08324216	0.224673543	0.019053442	0.046873217	2
2200	0.000657283	0.008782936	0	0.095238095	0.142857143	0	0	0	8	0.40625	0.1875	0.28125	0	0	0	0	0	0	0	0	0	0	0	0	0	2
2201	7.31E-05	0.001254705	0.00250941	0	1	0.5	0	0	125	0.715456	0.167232	0.165952	0	0	0	0	0	0	0	0	0	0	0	0	0	2
2202	0.000739855	0.003764115	0	0.333333333	0.333333333	0	0	0	190	0.37833795	0.069473684	0.093019391	0	0	0	0	0	0	0	0	0	0	0	0	0	2
2203	0.001594334	0.004391468	0.006900878	0.0625	0.35	0.045454545	0	0	68	0.405843906	0.121707036	0.103206459	0	0.002230851	0.002661632	0.009759316	0.088388348	0.212132034	0.064282435	0	0	24.04163056	0.139518339	0.026946722	0.031840195	2
2204	0	0.001254705	0	0	1	0	0	0	22	0.409090909	0.136363636	0.185950413	0	0	0	0	0	0	0	0	0	0	0	0	0	2
2205	0	0.001254705	0	0	1	0	0	0	17	0.889273356	0.785467128	0.266435986	0	0	0	0	0	0	0	0	0	0	0	0	0	2
2206	0.001547777	0.006587202	0.002823087	0.205298786	0.375992063	0.027777778	0	0	63	0.32049048	0.169842236	0.229642749	0	0.002094469	0.004391468	0.005646173	0.211957746	0.420227603	0.055555556	0	0	49.63869458	0.060141204	0.123877741	0.050698766	2
2207	0.002297542	0.010037641	0	0.178571429	0.125	0	0	0	20	0.52	0.18	0.275	1	0	0	0	0	0	0	0	0	0	0	0	0	2
2208	0.00097158	0.013174404	0.001882058	0.319152661	0.107142857	0.166666667	0	0	28.5	0.526673975	0.121167145	0.211216057	0	0.000706918	0.006210474	0.002661632	0.087398002	0.050507627	0.23570226	0	0	9.192388155	0.231094756	0.003959512	0.064950304	2
2209	0	0.001254705	0	0	1	0	0	0	44	0.365702479	0.240075614	0.125708885	0	0	0	0	0	0	0	0	0	0	0	0	0	2
2210	0.000739855	0.003764115	0	0.333333333	0.333333333	0	0	0	190	0.37833795	0.069473684	0.093019391	0	0	0	0	0	0	0	0	0	0	0	0	0	2
2211	0.001938511	0.004391468	0.008155583	0.223809524	0.35	0.038461538	0	0	30	0.361306122	0.122220408	0.157322449	0	0.002567114	0.002661632	0.011533737	0.249170961	0.212132034	0.054392829	0	0	7.071067812	0.043407698	0.028538252	0.02110353	2
2212	0.001089424	0.011292346	0.004391468	0.240350877	0.125	0.071428571	0	0	46	0.399883722	0.163107677	0.203589146	0	0.001203673	0.005323263	0.006210474	0.057064758	0.058925565	0.101015254	0	0	28.28427125	0.112297352	0.141712589	0.059358764	2
2213	0	0.001254705	0	0	1	0	0	0	30	0.388888889	0.448888889	0.126666667	0	0	0	0	0	0	0	0	0	0	0	0	0	2
2214	0	0.001254705	0	0	1	0	0	0	35	0.428571429	0.074285714	0.170612245	0	0	0	0	0	0	0	0	0	0	0	0	0	2
2215	0.001158318	0.008782936	0.007528231	0.217948718	0.142857143	0.166666667	0	0	14	0.295918367	0.459183673	0.153061224	0	0	0	0	0	0	0	0	0	0	0	0	0	2
2217	0.004147347	0.010664994	0.015056462	0.158084605	0.141666667	0.100840336	0	0	48	0.326366293	0.178387736	0.254133741	0	0.004036045	0.006210474	0.008872105	0.107244797	0.082495791	0.059420738	0	0	36.76955262	0.011574595	0.106181913	0.154860095	2
2218	0.005515778	0.006273526	0.01944793	0.098956315	0.555555556	0.078282828	0	0	38	0.263940111	0.195960496	0.245227703	0	0.001412716	0.007097684	0.011533737	0.044919155	0.628539361	0.046426203	0	0	41.01219331	0.028299129	0.19427453	0.05476247	2
9375	0.006684572	0.010037641	0.022584693	0.064615385	0.125	0.055555556	0	0	81	0.343392775	0.151958543	0.17268709	0	0	0	0	0	0	0	0	0	0	0	0	0	2
2220	0	0.001254705	0	0	1	0	0	0	39	0.687047995	0.153188692	0.237343853	0	0	0	0	0	0	0	0	0	0	0	0	0	2
2222	0.000943086	0.008782936	0	0.095238095	0.142857143	0	0	0	10	0.34	0.22	0.14	0	0	0	0	0	0	0	0	0	0	0	0	0	2
2223	0	0.001254705	0	0	1	0	0	0	109	1	0.259489942	0.187947142	0	0	0	0	0	0	0	0	0	0	0	0	0	2
2224	0.001427577	0.001254705	0.012547051	0.036363636	1	0.1	0	0	305	0.929631819	0.177812416	0.085428648	0	0	0	0	0	0	0	0	0	0	0	0	0	2
2225	3.50E-05	0.003764115	0	0.666666667	0.333333333	0	0	0	160	0.95078125	0.28953125	0.274296875	0	0	0	0	0	0	0	0	0	0	0	0	0	2
2226	0.000171506	0.005018821	0	0.166666667	0.25	0	0	0	1	1	1	1	0	0	0	0	0	0	0	0	0	0	0	0	0	2
2227	0.003171784	0.006273526	0.013801757	0.125	0.2	0.090909091	0	0	85	0.50449827	0.140761246	0.080692042	0	0	0	0	0	0	0	0	0	0	0	0	0	2
2228	0.001267634	0.012547051	0	0.177777778	0.1	0	0	0	1	1	1	1	0	0	0	0	0	0	0	0	0	0	0	0	0	2
2230	0.000251387	0.007528231	0	0.133333333	0.166666667	0	0	0	5.5	0.219008264	0.111570248	0.136363636	0	5.23E-07	0	0	0	0	0	0	0	7.778174593	0.309724458	0.157784158	0.192847304	2
2232	0.000387467	0.005018821	0	0	0.25	0	0	0	48	0.559027778	0.097222222	0.143229167	0	0	0	0	0	0	0	0	0	0	0	0	0	2
2233	0.002777198	0.005018821	0.005646173	0.089285714	0.0625	0.055555556	0	0	35	0.7216	0.2432	0.2123	0	0.000678335	0.007097684	0.007984895	0.126269068	0.088388348	0.07856742	0	0	21.21320344	0.285105454	0.089378297	0.08867119	2
2236	0.002713178	0.011292346	0.006273526	0.186813187	0.111111111	0.2	0	0	42	0.30952381	0.595238095	0.138321995	0	0	0	0	0	0	0	0	0	0	0	0	0	2
2238	3.56E-05	0.001882058	0	0	0.75	0	0	0	18	0.311115088	0.258106733	0.168521605	0	5.04E-05	0.000887211	0	0	0.353553391	0	0	0	7.071067812	0.02026384	0.038661066	0.037822671	2
2241	0.00418731	0.005018821	0.017565872	0.091503268	0.25	0.071428571	0	0	25	0.3696	0.3728	0.1968	0	0	0	0	0	0	0	0	0	0	0	0	0	2
2242	0.00011797	0.005018821	0	0.166666667	0.25	0	0	0	37	0.596785975	0.275383492	0.1541271	0	0	0	0	0	0	0	0	0	0	0	0	0	2
2247	0.002283745	0.009410289	0.008782936	0.163770053	0.208333333	0.035714286	0	0	16	0.516944444	0.348611111	0.150277778	0	4.31E-05	0.007984895	0.012420947	0.038758527	0.176776695	0.050507627	0	0	5.656854249	0.004321208	0.17481251	0.042819244	2
2249	2.82E-05	0.00250941	0	0	0.5	0	0	0	2	1	0.5	0.5	0	0	0	0	0	0	0	0	0	0	0	0	0	2
2252	0.002253265	0.015056462	0	0.136363636	0.083333333	0	0	0	20	0.52	0.225	0.12	0	0	0	0	0	0	0	0	0	0	0	0	0	2
2253	0.000286386	0.010037641	0	0.212121212	0.166666667	0	0	0	27	0.47659368	0.205165794	0.269105073	0	0.000238175	0.007097684	0	0.064282435	0.11785113	0	0	0	14.14213562	0.169977574	0.09930282	0.162603408	2
2254	0.000364981	0.001254705	0.003764115	0	1	0.333333333	0	0	66	0.459136823	0.365472911	0.110651974	0	0	0	0	0	0	0	0	0	0	0	0	0	2
2255	0.000151772	0.005018821	0	0.5	0.25	0	0	0	127	0.383966768	0.128898258	0.301878604	0	0	0	0	0	0	0	0	0	0	0	0	0	2
2256	0.00123044	0.006273526	0.006273526	0.111111111	0.2	0.2	0.2	0	78	0.439513478	0.134451019	0.153846154	0	0	0	0	0	0	0	0	0	0	0	0	0	2
2257	0	0.001254705	0	0	1	0	0	0	39	0.687047995	0.153188692	0.237343853	0	0	0	0	0	0	0	0	0	0	0	0	0	2
2258	0.011912522	0.00250941	0.037641154	0.034274194	0.5	0.033333333	0	0	8	0.34375	0.78125	0.3125	0	0	0	0	0	0	0	0	0	0	0	0	0	2
2260	2.37E-05	0.003764115	0	0.666666667	0.333333333	0	0	0	19	0.40166205	0.290858726	0.168975069	0	0	0	0	0	0	0	0	0	0	0	0	0	2
2262	0.005021436	0.006273526	0.020075282	0.09047619	0.2	0.0625	1	0	22	0.438016529	0.078512397	0.111570248	0	0	0	0	0	0	0	0	0	0	0	0	0	2
2263	0.00011797	0.005018821	0	0.166666667	0.25	0	0	0	37	0.596785975	0.275383492	0.1541271	0	0	0	0	0	0	0	0	0	0	0	0	0	2
2264	4.20E-06	0.00250941	0	1	0.5	0	0	0	16	0.5	1	0.3671875	0	0	0	0	0	0	0	0	0	0	0	0	0	2
2266	0.003028334	0	0.015056462	0.03030303	0	0.083333333	0	0	44	0.397727273	0.186983471	0.105371901	0	0	0	0	0	0	0	0	0	0	0	0	0	2
2268	0.000123287	0.006273526	0	0.4	0.2	0	0	0	25	0.392	0.1424	0.1424	0	0	0	0	0	0	0	0	0	0	0	0	0	2
2269	0.000123287	0.006273526	0	0.4	0.2	0	0	0	25	0.392	0.1424	0.1424	0	0	0	0	0	0	0	0	0	0	0	0	0	2
2270	0.00067619	0.011292346	0.005646173	0.157142857	0.125	0.055555556	0	0	11.5	0.284499055	0.458412098	0.076559546	0	0.000600238	0.005323263	0.007984895	0.033671751	0.058925565	0.07856742	0	0	16.26345597	0.402342422	0.648292607	0.108271549	2
2271	0.002811608	0.011919699	0.012233375	0.219070682	0.119444444	0.117384454	0	0	36.25	0.410132286	0.220712251	0.236188972	0	0.002820066	0.004161386	0.006093184	0.093771859	0.05527708	0.039937844	0	0	25.22399651	0.097686138	0.078401127	0.094449715	2
2272	0.004053027	0.010664994	0.016311167	0.105844156	0.141666667	0.08125	0.5	0	21.5	0.33578831	0.162838965	0.356238639	0	0.001369537	0.006210474	0.005323263	0.021733585	0.082495791	0.026516504	0.707106781	0	0.707106781	0.144572534	0.119255776	0.346013357	2
2273	0.005226424	0.005018821	0.013801757	0.038095238	0.25	0.090909091	0	0	20	0.515	0.28	0.17	0	0	0	0	0	0	0	0	0	0	0	0	0	2
2274	0.003507178	0.018820577	0	0.20952381	0.066666667	0	0	0	134	0.373022945	0.039875251	0.083871686	0	0	0	0	0	0	0	0	0	0	0	0	0	2
2275	0.000151772	0.005018821	0	0.5	0.25	0	0	0	127	0.383966768	0.128898258	0.301878604	0	0	0	0	0	0	0	0	0	0	0	0	0	2
2276	0	0.001254705	0	0	1	0	0	0	14	1	0.367346939	0.173469388	0	0	0	0	0	0	0	0	0	0	0	0	0	2
2277	0.011912522	0.00250941	0.037641154	0.034274194	0.5	0.033333333	0	0	8	0.34375	0.78125	0.3125	1	0	0	0	0	0	0	0	0	0	0	0	0	2
2279	0.000238299	0.007528231	0	0.2	0.166666667	0	0	0	66	0.320477502	0.062901745	0.161616162	0	0	0	0	0	0	0	0	0	0	0	0	0	2
2280	0.001774133	0.007528231	0.005018821	0.256524725	0.196825397	0.072727273	0	0	84.75	0.470610669	0.232359992	0.119330671	0	0.001366414	0.003239635	0.00655976	0.120471651	0.098156348	0.095056892	0	0	74.92829906	0.167112286	0.243824972	0.039404268	2
2281	0	0.001254705	0	0	1	0	0	0	205	0.52856633	0.284378346	0.138750744	1	0	0	0	0	0	0	0	0	0	0	0	0	2
2282	0.001234737	0.001882058	0.004391468	0.023809524	0.75	0.35	0	0	182.5	0.801877306	0.244136833	0.143514194	0	0.001642818	0.000887211	0.002661632	0.033671751	0.353553391	0.212132034	0	0	81.31727984	0.122218182	0.108759858	0.031731849	2
2283	0.000499565	0.003764115	0.000627353	0.166666667	0.6	0.5	0	0	45.5	0.447034275	0.328488883	0.191413701	0	0.000706491	0.003548842	0.000887211	0.23570226	0.565685425	0.707106781	0	0	16.26345597	0.182561242	0.241900433	0.008228083	2
2285	0.000333994	0.00250941	0	0	0.5	0	0	0	21	0.160997732	0.274376417	0.160997732	0	0	0	0	0	0	0	0	0	0	0	0	0	2
2286	0.00207812	0.005959849	0.005646173	0.303896104	0.225	0.264705882	0	0	40.5	0.237265207	0.267076143	0.116635756	0	0.003306994	0.001578803	0.010472592	0.265007677	0.073911859	0.490979766	0	0	32.27486122	0.158939104	0.206461195	0.08068544	2
2287	0.01107219	0	0.060225847	0.069148936	0	0.020833333	0	0	6	0.555555556	1	0.5	0	0	0	0	0	0	0	0	0	0	0	0	0	2
2288	0.001677862	0.011292346	0	0.138888889	0.111111111	0	0	0	191	0.818919438	0.338395329	0.173542392	0	0	0	0	0	0	0	0	0	0	0	0	0	2
2289	0.001275752	0.012547051	0.011919699	0.178711485	0.104166667	0.105555556	0	0	11.5	0.284499055	0.458412098	0.076559546	0	0.000247671	0.003548842	0.000887211	0.003169106	0.029462783	0.007856742	0	0	16.26345597	0.402342422	0.648292607	0.108271549	2
2290	0.000251017	0.007528231	0	0.133333333	0.166666667	0	0	0	11	0.438016529	0.223140496	0.272727273	0	0	0	0	0	0	0	0	0	0	0	0	0	2
2291	0.000797589	0	0.003764115	0.333333333	0	0.333333333	0	0	28	0.395408163	0.260204082	0.114795918	0	0	0	0	0	0	0	0	0	0	0	0	0	2
2292	0.004529939	0.010037641	0.018820577	0.146245059	0.125	0.066666667	0	0.055555556	9	0.50617284	0.407407407	0.283950617	0	0	0	0	0	0	0	0	0	0	0	0	0	2
2294	2.37E-05	0.003764115	0	0.666666667	0.333333333	0	0	0	19	0.40166205	0.290858726	0.168975069	0	0	0	0	0	0	0	0	0	0	0	0	0	2
2295	0	0.001254705	0	0	1	0	0	0	39	0.687047995	0.153188692	0.237343853	0	0	0	0	0	0	0	0	0	0	0	0	0	2
2297	0	0.001254705	0	0	1	0	0	0	10	0.3	0.3	0.18	0	0	0	0	0	0	0	0	0	0	0	0	0	2
2298	0.001066775	0.008782936	0	0.285714286	0.142857143	0	0	0	98	0.300083321	0.201818143	0.14942441	0	0.00064449	0	0	0.134687006	0	0	0	0	66.46803743	0.067683947	0.080431827	0.051298333	2
2299	0.006459515	0.007528231	0.022584693	0.083333333	0.166666667	0.055555556	0	0	27	0.371742112	0.316872428	0.204389575	0	0	0	0	0	0	0	0	0	0	0	0	0	2
2300	0.000334809	0.003136763	0.001882058	0	0.625	0.166666667	0	0	82	0.525486779	0.250000096	0.103847437	0	4.27E-05	0.002661632	0.002661632	0	0.530330086	0.23570226	0	0	22.627417	0.093833008	0.163303222	0.00962307	2
2301	0.003342286	0.005646173	0.011292346	0.032307692	0.5625	0.027777778	0	0	44	0.324757612	0.249448659	0.198588443	0	0.004726706	0.006210474	0.015969789	0.045689977	0.618718434	0.03928371	0	0	52.32590181	0.026354101	0.137871845	0.036630044	2
2304	0.000251757	0.007528231	0	0.133333333	0.166666667	0	0	0	0	0	0	0	0	0	0	0	0	0	0	0	0	0	0	0	0	2
2305	7.31E-05	0.005018821	0	0.333333333	0.25	0	0	0	0	0	0	0	0	0	0	0	0	0	0	0	0	0	0	0	0	2
2310	0.000551916	0.006273526	0	0.3	0.2	0	0	0	30	0.217777778	0.22	0.197777778	0	0	0	0	0	0	0	0	0	0	0	0	0	2
2311	0.000304636	0.005018821	0	0	0.25	0	0	0	98	0.591836735	0.13452728	0.097042899	0	0	0	0	0	0	0	0	0	0	0	0	0	2
2312	0.00196973	0.012547051	0	0.311111111	0.1	0	0	0	134	0.349075518	0.052238806	0.09155714	0	0	0	0	0	0	0	0	0	0	0	0	0	2
2314	6.03E-05	0.003764115	0	0.666666667	0.333333333	0	0	0	31	0.296566077	0.315296566	0.136316337	0	0	0	0	0	0	0	0	0	0	0	0	0	2
2315	0.006684572	0.010037641	0.022584693	0.064615385	0.125	0.055555556	0	0	81	0.343392775	0.151958543	0.17268709	0	0	0	0	0	0	0	0	0	0	0	0	0	2
2316	0.001113522	0.00250941	0.003764115	0.2	0.5	0.333333333	0	0	316	0.714488864	0.325648934	0.10563211	0	0	0	0	0	0	0	0	0	0	0	0	0	2
2317	0.001293432	0.015056462	0.008782936	0.233918129	0.083333333	0.142857143	0	0	22	0.318181818	0.103305785	0.363636364	0	0	0	0	0	0	0	0	0	0	0	0	0	2
2318	0.001192059	0.007528231	0.011292346	0.2	0.166666667	0.111111111	0	0	75	0.361777778	0.0656	0.175466667	0	0	0	0	0	0	0	0	0	0	0	0	0	2
2319	0	0.00250941	0	0	0.5	0	0	0	20	0.18	0.335	0.165	0	0	0	0	0	0	0	0	0	0	0	0	0	2
2320	0.004516837	0.011292346	0.011292346	0.130718954	0.111111111	0.111111111	0	0	67	0.243929606	0.058587659	0.206504789	0	0	0	0	0	0	0	0	0	0	0	0	0	2
2322	0.000614624	0.008782936	0	0.238095238	0.142857143	0	0	0	37	0.253469686	0.119065011	0.127830533	0	0	0	0	0	0	0	0	0	0	0	0	0	2
2327	0.000628128	0.004391468	0.003136763	0.055555556	0.35	0.1	0.1	0	47	0.415069239	0.14925676	0.131610577	0	0.000851798	0.002661632	0.004436053	0.07856742	0.212132034	0.141421356	0.141421356	0	43.84062043	0.034569374	0.020938479	0.031445854	2
2328	0.004529939	0.010037641	0.018820577	0.146245059	0.125	0.066666667	0	0.055555556	9	0.50617284	0.407407407	0.283950617	0	0	0	0	0	0	0	0	0	0	0	0	0	2
2329	0.001475869	0.013174404	0.009410289	0.28005676	0.097222222	0.133928571	0	0	24.5	0.493898279	0.263036767	0.218244203	0	0.000657157	0.002661632	0.000887211	0.00091216	0.019641855	0.012626907	0	0	2.121320344	0.020659309	0.000391514	0.038633383	2
2330	0.001095594	0.006900878	0.006273526	0.266666667	0.183333333	0.555555556	0	0	66	0.33986088	0.28256916	0.180531117	0	0.000136422	0.000887211	0.007097684	0.094280904	0.023570226	0.628539361	0	0	12.72792206	0.030995174	0.306840728	0.007162215	2
2333	0.002117054	0.008155583	0.010037641	0.107839726	0.288888889	0.05959596	0	0	35.16666667	0.381242675	0.283858238	0.134053559	0	0.002500214	0.00467788	0.008728997	0.069151055	0.351412494	0.049772465	0	0	37.86511147	0.217452787	0.329210074	0.080492815	2
2334	0.004053027	0.010664994	0.016311167	0.105844156	0.141666667	0.08125	0.5	0	21.5	0.33578831	0.162838965	0.356238639	0	0.001369537	0.006210474	0.005323263	0.021733585	0.082495791	0.026516504	0.707106781	0	0.707106781	0.144572534	0.119255776	0.346013357	2
2335	0.000364981	0.001254705	0.003764115	0	1	0.333333333	0	0	66	0.459136823	0.365472911	0.110651974	0	0	0	0	0	0	0	0	0	0	0	0	0	2
2337	0	0.001254705	0	0	1	0	0	0	2	0.5	0.5	0.5	0	0	0	0	0	0	0	0	0	0	0	0	0	2
2338	0.002297542	0.010037641	0	0.178571429	0.125	0	0	0	20	0.52	0.18	0.275	0	0	0	0	0	0	0	0	0	0	0	0	0	2
2339	0.001158318	0.008782936	0.007528231	0.217948718	0.142857143	0.166666667	0	0	14	0.295918367	0.459183673	0.153061224	0	0	0	0	0	0	0	0	0	0	0	0	0	2
2340	0	0.001254705	0	0	1	0	0	0	1	1	1	1	0	0	0	0	0	0	0	0	0	0	0	0	0	2
9491	0.001395692	0.006900878	0.001882058	0.169444444	0.305555556	0.166666667	0	0	253.5	0.766704151	0.332022132	0.139587251	0	0.000399048	0.006210474	0.002661632	0.043212081	0.27498597	0.23570226	0	0	88.38834765	0.073843567	0.009013062	0.048019821	2
2344	0	0.001254705	0	0	1	0	0	0	13	0.727810651	0.420118343	0.159763314	0	0	0	0	0	0	0	0	0	0	0	0	0	2
2345	0.004142874	0.001254705	0.020075282	0.080882353	1	0.0625	0	0	8	0.40625	0.625	0.25	0	0	0	0	0	0	0	0	0	0	0	0	0	2
2346	0.000171506	0.005018821	0	0.166666667	0.25	0	0	0	1	1	1	1	0	0	0	0	0	0	0	0	0	0	0	0	0	2
2347	0.003489519	0.008155583	0.011292346	0.082307692	0.1625	0.027777778	0	0	48	0.45391861	0.149312605	0.173010212	0	0.004518488	0.002661632	0.015969789	0.025020701	0.053033009	0.03928371	0	0	46.66904756	0.156307134	0.003741922	0.000456963	2
2348	0.001543281	0.009410289	0.006273526	0.227272727	0.208333333	0.05	0	0	11.5	0.616780045	0.373582766	0.550453515	0	0.00217978	0.007984895	0.008872105	0.149992348	0.176776695	0.070710678	0	0	13.43502884	0.541954857	0.178780966	0.071352045	2
2349	0.000551916	0.006273526	0	0.3	0.2	0	0	0	30	0.217777778	0.22	0.197777778	0	0	0	0	0	0	0	0	0	0	0	0	0	2
2350	0.000551916	0.006273526	0	0.3	0.2	0	0	0	30	0.217777778	0.22	0.197777778	0	0	0	0	0	0	0	0	0	0	0	0	0	2
2351	0.002713178	0.011292346	0.006273526	0.186813187	0.111111111	0.2	0	0	42	0.30952381	0.595238095	0.138321995	0	0	0	0	0	0	0	0	0	0	0	0	0	2
2352	0	0.001254705	0	0	1	0	0	0	310	0.847388137	0.341436004	0.091134235	1	0	0	0	0	0	0	0	0	0	0	0	0	2
2353	0.004529939	0.010037641	0.018820577	0.146245059	0.125	0.066666667	0	0.055555556	9	0.50617284	0.407407407	0.283950617	1	0	0	0	0	0	0	0	0	0	0	0	0	2
2354	0.011912522	0.00250941	0.037641154	0.034274194	0.5	0.033333333	0	0	8	0.34375	0.78125	0.3125	0	0	0	0	0	0	0	0	0	0	0	0	0	2
2355	0.008229787	0	0.037641154	0.07816092	0	0.033333333	1	0	89	0.470521399	0.104153516	0.147077389	0	0	0	0	0	0	0	0	0	0	0	0	0	2
2356	0	0.001254705	0	0	1	0	0	0	13	0.727810651	0.420118343	0.159763314	0	0	0	0	0	0	0	0	0	0	0	0	0	2
2357	0	0.001254705	0	0	1	0	0	0	97	0.979594006	0.157615049	0.149750239	0	0	0	0	0	0	0	0	0	0	0	0	0	2
2358	0.000211057	0.003764115	0	0	0.333333333	0	0	0	18	0.302469136	0.543209877	0.12345679	1	0	0	0	0	0	0	0	0	0	0	0	0	2
2359	0.005226424	0.005018821	0.013801757	0.038095238	0.25	0.090909091	0	0	20	0.515	0.28	0.17	0	0	0	0	0	0	0	0	0	0	0	0	0	2
2360	0.000735723	0.009410289	0.001882058	0.128676471	0.535714286	0.166666667	0	0	28.5	0.386178108	0.127365492	0.221546635	0	0.00104047	0.011533737	0.002661632	0.18197601	0.656599154	0.23570226	0	0	9.192388155	0.032403595	0.012725298	0.05034066	2
2361	0.000333994	0.00250941	0	0	0.5	0	0	0	21	0.160997732	0.274376417	0.160997732	0	0	0	0	0	0	0	0	0	0	0	0	0	2
2362	0	0.001254705	0	0	1	0	0	0	30	0.388888889	0.448888889	0.126666667	0	0	0	0	0	0	0	0	0	0	0	0	0	2
2366	0.00011797	0.005018821	0	0.166666667	0.25	0	0	0	37	0.596785975	0.275383492	0.1541271	0	0	0	0	0	0	0	0	0	0	0	0	0	2
2367	0.000238299	0.007528231	0	0.2	0.166666667	0	0	0	66	0.320477502	0.062901745	0.161616162	0	0	0	0	0	0	0	0	0	0	0	0	0	2
2368	0.000101019	0.00250941	0	0	0.5	0	0	0	11	0.355371901	0.355371901	0.305785124	0	0	0	0	0	0	0	0	0	0	0	0	0	2
2369	0.005031513	0.012547051	0.023839398	0.118226601	0.1	0.052631579	0	0	88	0.438533058	0.19963843	0.088068182	0	0	0	0	0	0	0	0	0	0	0	0	0	2
2370	0.001623759	0.00250941	0.00250941	0	0.5	0.5	0	0	14	0.387755102	0.193877551	0.346938776	0	0	0	0	0	0	0	0	0	0	0	0	0	2
2371	0.001113522	0.00250941	0.003764115	0.2	0.5	0.333333333	0	0	316	0.714488864	0.325648934	0.10563211	0	0	0	0	0	0	0	0	0	0	0	0	0	2
2372	0	0.001254705	0	0	1	0	0	0	27	0.585733882	0.322359396	0.102880658	0	0	0	0	0	0	0	0	0	0	0	0	0	2
2373	0	0.001254705	0	0	1	0	0	0	3	0.555555556	0.555555556	0.333333333	0	0	0	0	0	0	0	0	0	0	0	0	0	2
2374	0.001293432	0.015056462	0.008782936	0.233918129	0.083333333	0.142857143	0	0	22	0.318181818	0.103305785	0.363636364	0	0	0	0	0	0	0	0	0	0	0	0	0	2
2377	0.000294465	0.006273526	0	0.1	0.2	0	0	0	24	0.59375	0.197916667	0.131944444	0	0	0	0	0	0	0	0	0	0	0	0	0	2
2378	0.000171506	0.005018821	0	0.166666667	0.25	0	0	0	1	1	1	1	0	0	0	0	0	0	0	0	0	0	0	0	0	2
2379	0.001971809	0.008782936	0.006273526	0.148962149	0.155555556	0.2	0.1	0	60	0.374518644	0.364844557	0.146084075	0	0.001048454	0.003548842	0	0.053529451	0.062853936	0	0.141421356	0	25.45584412	0.091916576	0.325825666	0.010977238	2
2380	0	0.001254705	0	0	1	0	0	0	14	0.540816327	0.163265306	0.12244898	0	0	0	0	0	0	0	0	0	0	0	0	0	2
2383	0.000211057	0.003764115	0	0	0.333333333	0	0	0	18	0.302469136	0.543209877	0.12345679	0	0	0	0	0	0	0	0	0	0	0	0	0	2
2384	0.00011797	0.005018821	0	0.166666667	0.25	0	0	0	37	0.596785975	0.275383492	0.1541271	0	0	0	0	0	0	0	0	0	0	0	0	0	2
2385	0	0.001254705	0	0	1	0	0	0	5	1	0.68	0.28	0	0	0	0	0	0	0	0	0	0	0	0	0	2
2387	0.000943086	0.008782936	0	0.095238095	0.142857143	0	0	0	10	0.34	0.22	0.14	0	0	0	0	0	0	0	0	0	0	0	0	0	2
2388	0	0.001254705	0	0	1	0	0	0	14	0.540816327	0.163265306	0.12244898	0	0	0	0	0	0	0	0	0	0	0	0	0	2
2389	0.000294465	0.006273526	0	0.1	0.2	0	0	0	24	0.59375	0.197916667	0.131944444	0	0	0	0	0	0	0	0	0	0	0	0	0	2
2390	0.000161346	0.004391468	0	0.05	0.35	0	0	0	8.5	0.782222222	0.323333333	0.336666667	0	0.000188259	0.002661632	0	0.070710678	0.212132034	0	0	0	9.192388155	0.307984287	0.249844396	0.230988215	2
2391	0.000471714	0.008782936	0	0.380952381	0.142857143	0	0	0	22	0.690082645	0.123966942	0.165289256	0	0	0	0	0	0	0	0	0	0	0	0	0	2
2393	0.003171784	0.006273526	0.013801757	0.125	0.2	0.090909091	0	0	85	0.50449827	0.140761246	0.080692042	0	0	0	0	0	0	0	0	0	0	0	0	0	2
2394	1.37E-05	0.00250941	0	0	0.5	0	0	0	7	0.428571429	0.265306122	0.755102041	0	0	0	0	0	0	0	0	0	0	0	0	0	2
2395	0.001376171	0.012547051	0	0.218073593	0.104166667	0	0	0	18.5	0.438200692	0.157474048	0.329541522	0	0.001303015	0.003548842	0	0.055864497	0.029462783	0	0	0	2.121320344	0.115681691	0.031856506	0.077133361	2
2396	0	0.001254705	0	0	1	0	0	0	166	0.940920308	0.252649151	0.127449557	0	0	0	0	0	0	0	0	0	0	0	0	0	2
2397	0	0.001254705	0	0	1	0	0	0	13	0.727810651	0.420118343	0.159763314	0	0	0	0	0	0	0	0	0	0	0	0	0	2
2401	0	0.001254705	0	0	1	0	0	0	10	0.36	0.24	0.18	0	0	0	0	0	0	0	0	0	0	0	0	0	2
2403	6.70E-05	0.00250941	0	1	0.5	0	0	0	9	0.654320988	0.62962963	0.185185185	0	0	0	0	0	0	0	0	0	0	0	0	0	2
2404	0.002713178	0.011292346	0.006273526	0.186813187	0.111111111	0.2	0	0	42	0.30952381	0.595238095	0.138321995	0	0	0	0	0	0	0	0	0	0	0	0	0	2
2405	0	0.001254705	0	0	1	0	0	0	27	0.62962963	0.105624143	0.141289438	0	0	0	0	0	0	0	0	0	0	0	0	0	2
2406	0.004529939	0.010037641	0.018820577	0.146245059	0.125	0.066666667	0	0.055555556	9	0.50617284	0.407407407	0.283950617	0	0	0	0	0	0	0	0	0	0	0	0	0	2
2407	0	0.001254705	0	0	1	0	0	0	2	1	1	0.5	0	0	0	0	0	0	0	0	0	0	0	0	0	2
2408	0	0.001254705	0	0	1	0	0	0	10	0.3	0.3	0.18	0	0	0	0	0	0	0	0	0	0	0	0	0	2
2409	0.005522745	0.003764115	0.025094103	0.035573123	0.333333333	0.05	0	0	15	1	0.653333333	0.315555556	0	0	0	0	0	0	0	0	0	0	0	0	0	2
2410	0.005021436	0.006273526	0.020075282	0.09047619	0.2	0.0625	1	0	22	0.438016529	0.078512397	0.111570248	0	0	0	0	0	0	0	0	0	0	0	0	0	2
2411	0.001267634	0.012547051	0	0.177777778	0.1	0	0	0	1	1	1	1	0	0	0	0	0	0	0	0	0	0	0	0	0	2
2413	0.005841621	0.004391468	0.030112923	0.225050659	0.071428571	0.010416667	0	0	75.5	0.403889549	0.629346017	0.306575505	0	0.007397142	0.006210474	0.042586105	0.22047833	0.101015254	0.014731391	0	0	98.28784258	0.214488123	0.52418389	0.273543544	2
2414	0.001426061	0.011292346	0	0.333333333	0.111111111	0	0	0	7	0.551020408	0.306122449	0.224489796	0	0	0	0	0	0	0	0	0	0	0	0	0	2
2416	0.00123044	0.006273526	0.006273526	0.111111111	0.2	0.2	0.2	0	78	0.439513478	0.134451019	0.153846154	0	0	0	0	0	0	0	0	0	0	0	0	0	2
2417	0.00123044	0.006273526	0.006273526	0.111111111	0.2	0.2	0.2	0	78	0.439513478	0.134451019	0.153846154	0	0	0	0	0	0	0	0	0	0	0	0	0	2
2418	0.001623759	0.00250941	0.00250941	0	0.5	0.5	0	0	14	0.387755102	0.193877551	0.346938776	0	0	0	0	0	0	0	0	0	0	0	0	0	2
2419	0	0.001254705	0	0	1	0	0	0	39	0.355687048	0.069033531	0.099276792	0	0	0	0	0	0	0	0	0	0	0	0	0	2
2420	0.002297542	0.010037641	0	0.178571429	0.125	0	0	0	20	0.52	0.18	0.275	0	0	0	0	0	0	0	0	0	0	0	0	0	2
2422	2.28E-05	0.00250941	0	0	0.5	0	0	0	14	0.642857143	0.459183673	0.244897959	0	0	0	0	0	0	0	0	0	0	0	0	0	2
2423	0.007001262	0.006273526	0.021329987	0.082251082	0.2	0.058823529	0	0	74	0.334550767	0.253469686	0.144631118	0	0	0	0	0	0	0	0	0	0	0	0	0	2
2424	0.001113522	0.00250941	0.003764115	0.2	0.5	0.333333333	0	0	316	0.714488864	0.325648934	0.10563211	0	0	0	0	0	0	0	0	0	0	0	0	0	2
2427	0	0.00250941	0	1	0.5	0	0	0	18	0.802469136	0.228395062	0.12962963	0	0	0	0	0	0	0	0	0	0	0	0	0	2
2428	0.001833018	0.011292346	0	0.173544974	0.222222222	0	0	0	113.6666667	0.366113887	0.071550373	0.095944218	0	0.001746534	0.008227652	0	0.15864548	0.241139271	0	0	0	35.21836642	0.014843248	0.04458639	0.01476332	2
2429	0.002713178	0.011292346	0.006273526	0.186813187	0.111111111	0.2	0	0	42	0.30952381	0.595238095	0.138321995	0	0	0	0	0	0	0	0	0	0	0	0	0	2
2430	0.001927385	0.011919699	0	0.223015873	0.122916667	0	0	0	92.25	0.45489071	0.178231534	0.114520843	4	0.001365736	0.005273743	0	0.110827302	0.056672794	0	0	0	50.76990578	0.141058586	0.202594315	0.056008963	2
2431	6.71E-05	0.003764115	0	0.333333333	0.333333333	0	0	0	100	0.4582	0.0786	0.0796	0	0	0	0	0	0	0	0	0	0	0	0	0	2
2432	0.000556582	0.005018821	0	0	0.25	0	0	0	77	0.21065947	0.652555237	0.086186541	0	0	0	0	0	0	0	0	0	0	0	0	0	2
2433	0.000238299	0.007528231	0	0.2	0.166666667	0	0	0	66	0.320477502	0.062901745	0.161616162	0	0	0	0	0	0	0	0	0	0	0	0	0	2
2434	0.001616991	0.015056462	0.008782936	0.257309942	0.083333333	0.142857143	0	0	24	0.39873588	0.183309697	0.304599247	0	0.000457581	0	0	0.033081019	0	0	0	0	2.828427125	0.113920646	0.113142618	0.083491091	2
2435	0.00097158	0.013174404	0.001882058	0.319152661	0.107142857	0.166666667	0	0	28.5	0.526673975	0.121167145	0.211216057	2	0.000706918	0.006210474	0.002661632	0.087398002	0.050507627	0.23570226	0	0	9.192388155	0.231094756	0.003959512	0.064950304	2
2436	0.001192059	0.007528231	0.011292346	0.2	0.166666667	0.111111111	0	0	75	0.361777778	0.0656	0.175466667	1	0	0	0	0	0	0	0	0	0	0	0	0	2
2437	0.006684572	0.010037641	0.022584693	0.064615385	0.125	0.055555556	0	0	81	0.343392775	0.151958543	0.17268709	0	0	0	0	0	0	0	0	0	0	0	0	0	2
2439	0.002528664	0.007528231	0.011919699	0.0591133	0.3	0.026315789	0	0	52	0.414579029	0.181850465	0.098721591	0	0.003539563	0.007097684	0.016857	0.083598831	0.282842712	0.037216146	0	0	50.91168825	0.033876113	0.025155981	0.015066196	2
2440	0.006684572	0.010037641	0.022584693	0.064615385	0.125	0.055555556	0	0	81	0.343392775	0.151958543	0.17268709	0	0	0	0	0	0	0	0	0	0	0	0	0	2
2441	0.000950404	0.008782936	0.010037641	0.152380952	0.142857143	0.125	0	0	8	0.46875	0.4375	0.3125	1	0	0	0	0	0	0	0	0	0	0	0	0	2
2442	0.00013361	0.005018821	0	0	0.25	0	0	0	34	0.321799308	0.942906574	0.219723183	0	0	0	0	0	0	0	0	0	0	0	0	0	2
2444	0.000950404	0.008782936	0.010037641	0.152380952	0.142857143	0.125	0	0	8	0.46875	0.4375	0.3125	1	0	0	0	0	0	0	0	0	0	0	0	0	2
2445	0	0.001254705	0	0	1	0	0	0	41	0.231409875	0.101725164	0.219512195	0	0	0	0	0	0	0	0	0	0	0	0	0	2
2446	0	0.001254705	0	0	1	0	0	0	23	0.508506616	0.156899811	0.765595463	0	0	0	0	0	0	0	0	0	0	0	0	0	2
2448	2.28E-05	0.00250941	0	0	0.5	0	0	0	14	0.642857143	0.459183673	0.244897959	0	0	0	0	0	0	0	0	0	0	0	0	0	2
2449	0.000116601	0.003136763	0	0	0.416666667	0	0	0	45.5	0.339356167	0.332873469	0.117930309	0	0.00013358	0.000887211	0	0	0.11785113	0	0	0	38.89087297	0.052166139	0.2974606	0.007815624	2
2450	0.000800333	0.00083647	0.00334588	0.023809524	0.666666667	0.041666667	0	0	109.6666667	0.575808637	0.190485914	0.14938495	0	0.001386218	0.000724404	0.005795235	0.041239305	0.577350269	0.072168784	0	0	84.67782079	0.305697486	0.143519944	0.03259814	2
2451	0.002811608	0.011919699	0.012233375	0.219070682	0.119444444	0.117384454	0	0	36.25	0.410132286	0.220712251	0.236188972	0	0.002820066	0.004161386	0.006093184	0.093771859	0.05527708	0.039937844	0	0	25.22399651	0.097686138	0.078401127	0.094449715	2
2452	0.00123044	0.006273526	0.006273526	0.111111111	0.2	0.2	0.2	0	78	0.439513478	0.134451019	0.153846154	0	0	0	0	0	0	0	0	0	0	0	0	0	2
2456	0.001275752	0.012547051	0.011919699	0.178711485	0.104166667	0.105555556	0	0	11.5	0.284499055	0.458412098	0.076559546	0	0.000247671	0.003548842	0.000887211	0.003169106	0.029462783	0.007856742	0	0	16.26345597	0.402342422	0.648292607	0.108271549	2
2457	1.94E-06	0.003764115	0	0.333333333	0.333333333	0	0	0	2	1	0.5	0.5	0	0	0	0	0	0	0	0	0	0	0	0	0	2
2458	0.000123287	0.006273526	0	0.4	0.2	0	0	0	25	0.392	0.1424	0.1424	0	0	0	0	0	0	0	0	0	0	0	0	0	2
2459	0.001514167	0.000627353	0.007528231	0.015151515	0.5	0.041666667	0	0	30.5	0.404745989	0.205948483	0.140921245	0	0.002141355	0.000887211	0.010646526	0.021427478	0.707106781	0.058925565	0	0	19.09188309	0.009925964	0.026820577	0.050274364	2
2460	1.02E-05	0.001882058	0	0	0.75	0	0	0	11.5	0.492904974	0.232063138	0.213807398	0	1.44E-05	0.000887211	0	0	0.353553391	0	0	0	6.363961031	0.264150381	0.162458685	0.015107192	2
2461	0	0.001254705	0	0	1	0	0	0	7	0.306122449	0.346938776	0.224489796	0	0	0	0	0	0	0	0	0	0	0	0	0	2
2462	0.001158318	0.008782936	0.007528231	0.217948718	0.142857143	0.166666667	0	0	14	0.295918367	0.459183673	0.153061224	0	0	0	0	0	0	0	0	0	0	0	0	0	2
2464	0.002401	0	0.010037641	0.071428571	0	0.125	0	0	191	0.928620378	0.353197555	0.138839396	0	0	0	0	0	0	0	0	0	0	0	0	0	2
2465	0	0.001254705	0	0	1	0	0	0	14	0.867346939	0.244897959	0.204081633	0	0	0	0	0	0	0	0	0	0	0	0	0	2
2467	8.51E-05	0.004600586	0	0.711111111	0.333333333	0	0	0	18	0.570831282	0.292802256	0.278355946	0	0.000143727	0.002611877	0	0.500370233	0.166666667	0	0	0	10.44030651	0.146400494	0.145466688	0.139033539	2
2468	0.004529939	0.010037641	0.018820577	0.146245059	0.125	0.066666667	0	0.055555556	9	0.50617284	0.407407407	0.283950617	0	0	0	0	0	0	0	0	0	0	0	0	0	2
2469	0.000101019	0.00250941	0	0	0.5	0	0	0	11	0.355371901	0.355371901	0.305785124	0	0	0	0	0	0	0	0	0	0	0	0	0	2
2472	0.000333994	0.00250941	0	0	0.5	0	0	0	21	0.160997732	0.274376417	0.160997732	0	0	0	0	0	0	0	0	0	0	0	0	0	2
2476	0.003615008	0.011292346	0.008782936	0.158766071	0.111111111	0.155555556	0	0	54.5	0.276726708	0.326912877	0.172413392	0	0.001275379	0	0.003548842	0.039664612	0	0.062853936	0	0	17.67766953	0.046382106	0.379469163	0.048212516	2
2477	0.001588873	0.001254705	0.00250941	0.333333333	1	0.5	0	0	58	0.621878716	0.283590963	0.119500595	0	0	0	0	0	0	0	0	0	0	0	0	0	2
2479	0.00209262	0.015056462	0.011919699	0.151082251	0.083333333	0.105555556	0	0	22	0.4012791	0.581994865	0.377013061	0	0.001402897	0	0.000887211	0.042242743	0	0.007856742	0	0	1.414213562	0.237190498	0.473520182	0.316633887	2
2480	0.00209262	0.015056462	0.011919699	0.151082251	0.083333333	0.105555556	0	0	22	0.4012791	0.581994865	0.377013061	0	0.001402897	0	0.000887211	0.042242743	0	0.007856742	0	0	1.414213562	0.237190498	0.473520182	0.316633887	2
2482	0.00952987	0.006273526	0.031367629	0.082758621	0.2	0.04	0	0	10	0.4	0.28	0.18	0	0	0	0	0	0	0	0	0	0	0	0	0	2
2483	0.00123044	0.006273526	0.006273526	0.111111111	0.2	0.2	0.2	0	78	0.439513478	0.134451019	0.153846154	0	0	0	0	0	0	0	0	0	0	0	0	0	2
2486	0	0.001254705	0	0	1	0	0	0	39	0.355687048	0.069033531	0.099276792	0	0	0	0	0	0	0	0	0	0	0	0	0	2
2487	6.70E-05	0.00250941	0	1	0.5	0	0	0	1	1	1	1	0	0	0	0	0	0	0	0	0	0	0	0	0	2
2488	0.001061293	0.010664994	0.006900878	0.198507912	0.319444444	0.102678571	0	0	27.5	0.415416356	0.174603212	0.22485039	0	0.000807431	0.006519639	0.004638451	0.134115045	0.453892629	0.068968037	0	0	7.85281266	0.092678255	0.10306862	0.110468844	2
2489	0.000237111	0.005018821	0	0	0.25	0	0	0	13	0.50295858	0.289940828	0.159763314	0	0	0	0	0	0	0	0	0	0	0	0	0	2
2490	0.000171506	0.005018821	0	0.166666667	0.25	0	0	0	1	1	1	1	0	0	0	0	0	0	0	0	0	0	0	0	0	2
2491	0	0.001254705	0	0	1	0	0	0	92	0.799385633	0.243383743	0.133034026	0	0	0	0	0	0	0	0	0	0	0	0	0	2
2492	0.001113522	0.00250941	0.003764115	0.2	0.5	0.333333333	0	0	316	0.714488864	0.325648934	0.10563211	0	0	0	0	0	0	0	0	0	0	0	0	0	2
2493	0.003753735	0.00250941	0.016311167	0.047619048	0.5	0.076923077	0	0	35	0.330612245	0.102040816	0.172244898	0	0	0	0	0	0	0	0	0	0	0	0	0	2
2497	0.001588873	0.001254705	0.00250941	0.333333333	1	0.5	0	0	58	0.621878716	0.283590963	0.119500595	0	0	0	0	0	0	0	0	0	0	0	0	0	2
2498	0.000999129	0.006273526	0.001254705	0.333333333	0.2	1	0	0	57	0.317943983	0.499538319	0.185595568	0	0	0	0	0	0	0	0	0	0	0	0	0	2
2499	6.56E-06	0.00250941	0	1	0.5	0	0	0	11	0.685950413	0.553719008	0.239669421	0	0	0	0	0	0	0	0	0	0	0	0	0	2
2500	0.000714414	0.005646173	0.006900878	0.221813725	0.25	0.045454545	0	0	18	0.590277778	0.307291667	0.262152778	0	0.000961831	0.002661632	0.009759316	0.157712542	0.11785113	0.064282435	0	0	8.485281374	0.009820928	0.017186623	0.218515637	2
2503	0.00019233	0.003764115	0	0	0.333333333	0	0	0	0	0	0	0	2	0	0	0	0	0	0	0	0	0	0	0	0	2
2507	0.000123287	0.006273526	0	0.4	0.2	0	0	0	25	0.392	0.1424	0.1424	0	0	0	0	0	0	0	0	0	0	0	0	0	2
2508	0.005515778	0.006273526	0.01944793	0.098956315	0.555555556	0.078282828	0	0	38	0.263940111	0.195960496	0.245227703	2	0.001412716	0.007097684	0.011533737	0.044919155	0.628539361	0.046426203	0	0	41.01219331	0.028299129	0.19427453	0.05476247	2
2510	0.001471446	0.017565872	0.003764115	0.257352941	0.071428571	0.333333333	0	0	35	0.363265306	0.118367347	0.257142857	3	0	0	0	0	0	0	0	0	0	0	0	0	2
2511	4.20E-06	0.00250941	0	1	0.5	0	0	0	30	0.546666667	0.46	0.142222222	0	0	0	0	0	0	0	0	0	0	0	0	0	2
2512	2.69E-05	0.003764115	0	0.666666667	0.333333333	0	0	0	30	0.397777778	0.68	0.122222222	0	0	0	0	0	0	0	0	0	0	0	0	0	2
2513	2.82E-05	0.00250941	0	0	0.5	0	0	0	2	1	0.5	0.5	0	0	0	0	0	0	0	0	0	0	0	0	0	2
2515	0	0.001254705	0	0	1	0	0	0	15.5	0.639555822	0.196843443	0.186815903	0	0	0	0	0	0	0	0	0	2.121320344	0.322145286	0.067959348	0.024417429	2
2516	0.003350728	0.006273526	0.011292346	0.032307692	0.3125	0.027777778	0	0	66	0.325291159	0.127305684	0.149203983	0	0.004714767	0.005323263	0.015969789	0.045689977	0.265165043	0.03928371	0	0	21.21320344	0.025599552	0.034864407	0.033210128	2
2517	6.70E-05	0.00250941	0	1	0.5	0	0	0	9	0.654320988	0.62962963	0.185185185	0	0	0	0	0	0	0	0	0	0	0	0	0	2
2518	0.004181217	0.010664994	0.011292346	0.101752137	0.118055556	0.027777778	0	0	136	0.581156107	0.245176936	0.173114741	0	0.003540278	0.000887211	0.015969789	0.052519299	0.009820928	0.03928371	0	0	77.78174593	0.336248127	0.131830716	0.00060479	2
2519	0.001011189	0.011292346	0.010037641	0.279411765	0.111111111	0.125	0	0	23	0.508506616	0.262759924	0.190926276	0	0	0	0	0	0	0	0	0	0	0	0	0	2
2520	0.000435713	0.007109996	0.002927645	0.411306043	0.305555556	0.047619048	0	0	14	0.491521299	0.187959393	0.512952249	0	0.000742839	0.006910377	0.00507083	0.523067734	0.209717623	0.08247861	0	0	7.549834435	0.211945653	0.08124697	0.211600909	2
2521	6.70E-05	0.00250941	0	1	0.5	0	0	0	1	1	1	1	0	0	0	0	0	0	0	0	0	0	0	0	0	2
2522	0.001735144	0.006691761	0.007946466	0.206075534	0.283333333	0.01754386	0	0	96	0.399581008	0.150357916	0.167450205	0	0.002855475	0.005223754	0.013763683	0.261319873	0.202072594	0.030386856	0	0	27.87471973	0.033953793	0.04279653	0.11705256	2
2523	0.000866106	0.003136763	0.006273526	0.018181818	0.625	0.05	0	0	201.5	0.760734277	0.156169848	0.091235774	0	0.000794039	0.002661632	0.008872105	0.025712974	0.530330086	0.070710678	0	0	146.3711037	0.238857195	0.030607213	0.008212515	2
2524	0	0.001254705	0	0	1	0	0	0	12	0.291666667	0.514792899	0.230769231	0	0	0	0	0	0	0	0	0	0	0	0	0	2
2525	0.002118383	0.005018821	0.015056462	0.083333333	0.25	0.083333333	0	0	24	0.920138889	0.111111111	0.114583333	0	0	0	0	0	0	0	0	0	0	0	0	0	2
2526	0.001001065	0.006900878	0.003136763	0.122222222	0.183333333	0.1	0.1	0	48	0.438892541	0.422163781	0.157169991	0	0.000324386	0.000887211	0.004436053	0.015713484	0.023570226	0.141421356	0.141421356	0	42.42640687	0.000878137	0.40688729	0.004700615	2
2527	4.20E-06	0.00250941	0	1	0.5	0	0	0	30	0.546666667	0.46	0.142222222	0	0	0	0	0	0	0	0	0	0	0	0	0	2
2528	0.005404814	0.005855291	0.017984107	0.049124668	0.441666667	0.031851852	0	0	32.66666667	0.349838408	0.259632439	0.192392295	0	0.004892131	0.00440638	0.016181967	0.043499644	0.484982818	0.028660062	0	0	41.88476254	0.047269528	0.099072958	0.028036705	2
2530	6.71E-05	0.003764115	0	0.333333333	0.333333333	0	0	0	100	0.4582	0.0786	0.0796	0	0	0	0	0	0	0	0	0	0	0	0	0	2
2532	0.001623759	0.00250941	0.00250941	0	0.5	0.5	0	0	14	0.387755102	0.193877551	0.346938776	0	0	0	0	0	0	0	0	0	0	0	0	0	2
2533	0	0.001254705	0	0	1	0	0	0	8	1	0.46875	0.28125	0	0	0	0	0	0	0	0	0	0	0	0	0	2
2534	0.000797016	0.005018821	0.00250941	0.25958486	0.362222222	0.08	0.04	0	43.4	0.456516199	0.281905888	0.15264725	0	0.001193719	0.003867261	0.003436152	0.421403414	0.191259632	0.109544512	0.089442719	0	23.38375504	0.159786453	0.229619975	0.029951479	2
2535	3.42E-05	0.001882058	0	0	0.75	0	0	0	26.5	0.330904748	0.207986153	0.212903702	0	4.84E-05	0.000887211	0	0	0.353553391	0	0	0	17.67766953	0.035047464	0.196508683	0.160692718	2
2537	6.70E-05	0.00250941	0	1	0.5	0	0	0	9	0.654320988	0.62962963	0.185185185	0	0	0	0	0	0	0	0	0	0	0	0	0	2
2538	0.000501092	0.005437056	0.002091175	0.081481481	0.288888889	0.066666667	0.066666667	0	30	0.625843336	0.452530505	0.475524476	0	0.000641946	0.002611877	0.003622022	0.07143445	0.183585685	0.115470054	0.115470054	0	41.86884283	0.324030041	0.476191759	0.458081993	2
2539	0.000172256	0.006273526	0	0.3	0.2	0	0	0	70	0.43877551	0.147346939	0.198367347	0	0	0	0	0	0	0	0	0	0	0	0	0	2
2540	0.001475869	0.013174404	0.009410289	0.28005676	0.097222222	0.133928571	0	0	24.5	0.493898279	0.263036767	0.218244203	0	0.000657157	0.002661632	0.000887211	0.00091216	0.019641855	0.012626907	0	0	2.121320344	0.020659309	0.000391514	0.038633383	2
2541	0.002060374	0.010037641	0	0.071428571	0.125	0	0	0	31	0.658688866	0.47346514	0.084287201	0	0	0	0	0	0	0	0	0	0	0	0	0	2
2542	2.58E-05	0.00250941	0	0	0.5	0	0	0	16	0.390625	0.1640625	0.109375	0	0	0	0	0	0	0	0	0	0	0	0	0	2
2543	0.002713178	0.011292346	0.006273526	0.186813187	0.111111111	0.2	0	0	42	0.30952381	0.595238095	0.138321995	0	0	0	0	0	0	0	0	0	0	0	0	0	2
9376	0.000163226	0.003764115	0	0	0.333333333	0	0	0	22	0.318181818	0.152892562	0.132231405	0	0	0	0	0	0	0	0	0	0	0	0	0	2
2546	0.004529939	0.010037641	0.018820577	0.146245059	0.125	0.066666667	0	0.055555556	9	0.50617284	0.407407407	0.283950617	0	0	0	0	0	0	0	0	0	0	0	0	0	2
2547	0.00250536	0.010664994	0.003136763	0.182692308	0.118055556	0.1	0	0	31	0.414761905	0.387619048	0.206660998	0	0.000293899	0.000887211	0.004436053	0.005827803	0.009820928	0.141421356	0	0	15.55634919	0.148829142	0.293617673	0.096645944	2
2548	0.002396385	0.00250941	0.006273526	0.047619048	0.5	0.2	0	0	240	0.888298611	0.321041667	0.121076389	0	0	0	0	0	0	0	0	0	0	0	0	0	2
2549	2.04E-05	0.00250941	0	0	0.5	0	0	0	16	0.6796875	0.1171875	0.203125	0	0	0	0	0	0	0	0	0	0	0	0	0	2
2550	0.003677185	0.004600586	0.012965286	0.065970877	0.703703704	0.052188552	0	0	27.66666667	0.278000891	0.246286589	0.238315068	0	0.003337537	0.005795235	0.013877591	0.065368055	0.513200239	0.055860808	0	0	34.07834112	0.03152042	0.162694325	0.040531687	2
2552	9.99E-05	0.003764115	0	0.083333333	0.375	0	0	0	1.5	1	0.75	0.75	0	0.000101314	0.001774421	0	0.11785113	0.176776695	0	0	0	0.707106781	0	0.353553391	0.353553391	2
2553	0.002962235	0.008782936	0.016311167	0.128269588	0.145833333	0.078787879	0	0.027777778	16.5	0.551697531	0.351273148	0.195794753	0	0.002217068	0.001774421	0.003548842	0.025421155	0.029462783	0.017141983	0	0.03928371	10.60660172	0.064381636	0.079385831	0.124671219	2
2554	0.001514167	0.000627353	0.007528231	0.015151515	0.5	0.041666667	0	0	30.5	0.404745989	0.205948483	0.140921245	0	0.002141355	0.000887211	0.010646526	0.021427478	0.707106781	0.058925565	0	0	19.09188309	0.009925964	0.026820577	0.050274364	2
2556	0	0.001254705	0	0	1	0	0	0	22	0.409090909	0.136363636	0.185950413	0	0	0	0	0	0	0	0	0	0	0	0	0	2
2557	0.002713178	0.011292346	0.006273526	0.186813187	0.111111111	0.2	0	0	42	0.30952381	0.595238095	0.138321995	0	0	0	0	0	0	0	0	0	0	0	0	0	2
2558	0.001475869	0.013174404	0.009410289	0.28005676	0.097222222	0.133928571	0	0	24.5	0.493898279	0.263036767	0.218244203	0	0.000657157	0.002661632	0.000887211	0.00091216	0.019641855	0.012626907	0	0	2.121320344	0.020659309	0.000391514	0.038633383	2
2559	3.50E-05	0.003764115	0	0.666666667	0.333333333	0	0	0	160	0.95078125	0.28953125	0.274296875	0	0	0	0	0	0	0	0	0	0	0	0	0	2
2562	0.000454801	0.015056462	0	0.257575758	0.083333333	0	0	0	17	0.356401384	0.134948097	0.384083045	0	0	0	0	0	0	0	0	0	0	0	0	0	2
2565	0.00090767	0.010037641	0.007946466	0.174696545	0.152777778	0.07037037	0	0	8	0.52299937	0.638941399	0.384373031	0	0.000661154	0.005018821	0.006910377	0.007306219	0.086736083	0.061195228	0	0	13	0.501584403	0.554900114	0.538617478	2
2566	0.000943086	0.008782936	0	0.095238095	0.142857143	0	0	0	10	0.34	0.22	0.14	0	0	0	0	0	0	0	0	0	0	0	0	0	2
2572	0.001471446	0.017565872	0.003764115	0.257352941	0.071428571	0.333333333	0	0	35	0.363265306	0.118367347	0.257142857	0	0	0	0	0	0	0	0	0	0	0	0	0	2
2574	0.002713178	0.011292346	0.006273526	0.186813187	0.111111111	0.2	0	0	42	0.30952381	0.595238095	0.138321995	0	0	0	0	0	0	0	0	0	0	0	0	0	2
2576	0.001585892	0.003764115	0.006900878	0.0625	0.6	0.045454545	0	0	47.5	0.402249135	0.220380623	0.130346021	0	0.00224279	0.003548842	0.009759316	0.088388348	0.565685425	0.064282435	0	0	53.03300859	0.144602113	0.112598803	0.070221331	2
2578	4.20E-06	0.00250941	0	1	0.5	0	0	0	16	0.5	1	0.3671875	0	0	0	0	0	0	0	0	0	0	0	0	0	2
2579	0.001275752	0.012547051	0.011919699	0.178711485	0.104166667	0.105555556	0	0	11.5	0.284499055	0.458412098	0.076559546	0	0.000247671	0.003548842	0.000887211	0.003169106	0.029462783	0.007856742	0	0	16.26345597	0.402342422	0.648292607	0.108271549	2
2580	0.00160263	0.005018821	0.006900878	0.229166667	0.266666667	0.045454545	0	0	69	0.407286515	0.121466418	0.099619784	0	0.002219118	0.001774421	0.009759316	0.147313913	0.094280904	0.064282435	0	0	22.627417	0.137478182	0.027287006	0.02676787	2
2581	0.004142874	0.001254705	0.020075282	0.080882353	1	0.0625	0	0	8	0.40625	0.625	0.25	0	0	0	0	0	0	0	0	0	0	0	0	0	2
2582	0.001522498	0.008782936	0	0.19047619	0.142857143	0	0	0	51	0.347943099	0.144944252	0.185697809	1	0	0	0	0	0	0	0	0	0	0	0	0	2
2583	0.002713178	0.011292346	0.006273526	0.186813187	0.111111111	0.2	0	0	42	0.30952381	0.595238095	0.138321995	0	0	0	0	0	0	0	0	0	0	0	0	0	2
2584	0.000943086	0.008782936	0	0.095238095	0.142857143	0	0	0	10	0.34	0.22	0.14	0	0	0	0	0	0	0	0	0	0	0	0	0	2
2585	0.001415057	0.013801757	0.009201171	0.264677216	0.092592593	0.136904762	0	0	23.66666667	0.435326125	0.209793106	0.266708257	0	0.000476469	0.002173213	0.000724404	0.026645959	0.016037507	0.010309826	0	0	2.081665999	0.102496317	0.092221141	0.088275493	2
2586	0.002424823	0.008782936	0.006900878	0.131944444	0.155555556	0.045454545	0	0	138	0.661708854	0.239578287	0.127117217	0	0.001056362	0.003548842	0.009759316	0.009820928	0.062853936	0.064282435	0	0	74.95331881	0.22232934	0.139748401	0.065655112	2
2587	0.000454801	0.015056462	0	0.257575758	0.083333333	0	0	0	17	0.356401384	0.134948097	0.384083045	1	0	0	0	0	0	0	0	0	0	0	0	0	2
2589	0.000551916	0.006273526	0	0.3	0.2	0	0	0	30	0.217777778	0.22	0.197777778	1	0	0	0	0	0	0	0	0	0	0	0	0	2
2590	0.00019233	0.003764115	0	0	0.333333333	0	0	0	0	0	0	0	0	0	0	0	0	0	0	0	0	0	0	0	0	2
2591	0	0.00250941	0	1	0.5	0	0	0	18	0.802469136	0.228395062	0.12962963	2	0	0	0	0	0	0	0	0	0	0	0	0	2
2592	0.000255492	0.003764115	0	0	0.333333333	0	0	0	15	0.377777778	0.075555556	0.217777778	0	0	0	0	0	0	0	0	0	0	0	0	0	2
2593	0.000260046	0.005018821	0	0.333333333	0.25	0	0	0	21	0.229024943	0.179138322	0.188208617	2	0	0	0	0	0	0	0	0	0	0	0	0	2
2594	2.82E-05	0.00250941	0	0	0.5	0	0	0	2	1	0.5	0.5	0	0	0	0	0	0	0	0	0	0	0	0	0	2
2596	0.002569347	0.005332497	0.011606023	0.161353095	0.229166667	0.044047619	0.25	0	79.25	0.418713417	0.088764496	0.211480161	0	0.003809802	0.006668849	0.017843742	0.150331462	0.229482106	0.067721251	0.5	0	80.90889939	0.086331713	0.017640912	0.118708497	2
2598	0.002880189	0.008155583	0.012547051	0.128678085	0.1625	0.133333333	0.1	0.027777778	43.5	0.472843159	0.270929213	0.218898386	0	0.002333098	0.002661632	0.008872105	0.024843453	0.053033009	0.094280904	0.141421356	0.03928371	48.7903679	0.047135287	0.193009313	0.091997748	2
2601	0.000416962	0.005018821	0.000418235	0.155555556	0.455555556	0.333333333	0	0	24.66666667	0.40240578	0.428335149	0.150677185	0	0.000519648	0.003319638	0.000724404	0.167774099	0.471797194	0.577350269	0	0	29.26317367	0.450613051	0.397545055	0.136607115	2
2602	0.000943086	0.008782936	0	0.095238095	0.142857143	0	0	0	10	0.34	0.22	0.14	0	0	0	0	0	0	0	0	0	0	0	0	0	2
2604	0	0.001254705	0	0	1	0	0	0	7	0.306122449	0.346938776	0.224489796	0	0	0	0	0	0	0	0	0	0	0	0	0	2
2605	0.00019233	0.003764115	0	0	0.333333333	0	0	0	0	0	0	0	0	0	0	0	0	0	0	0	0	0	0	0	0	2
2606	0.001158318	0.008782936	0.007528231	0.217948718	0.142857143	0.166666667	0	0	14	0.295918367	0.459183673	0.153061224	1	0	0	0	0	0	0	0	0	0	0	0	0	2
2609	0.000172256	0.006273526	0	0.3	0.2	0	0	0	70	0.43877551	0.147346939	0.198367347	0	0	0	0	0	0	0	0	0	0	0	0	0	2
2611	0.002613212	0.003136763	0.006900878	0.019047619	0.625	0.045454545	0	0	32	0.44035124	0.260037807	0.147854442	0	0.00369564	0.002661632	0.009759316	0.026937401	0.530330086	0.064282435	0	0	16.97056275	0.105569289	0.028230804	0.031318548	2
2612	0.001735144	0.006691761	0.007946466	0.206075534	0.283333333	0.01754386	0	0	96	0.399581008	0.150357916	0.167450205	0	0.002855475	0.005223754	0.013763683	0.261319873	0.202072594	0.030386856	0	0	27.87471973	0.033953793	0.04279653	0.11705256	2
2614	0	0.001254705	0	0	1	0	0	0	97	0.979594006	0.196513976	0.145286428	0	0	0	0	0	0	0	0	0	0	0	0	0	2
2616	0	0.001254705	0	0	1	0	0	0	74	0.69247626	0.217311907	0.132943755	0	0	0	0	0	0	0	0	0	0	0	0	0	2
2618	6.68E-05	0.003136763	0	0	0.625	0	0	0	54	0.507137784	0.58010924	0.176333469	0	9.45E-05	0.002661632	0	0	0.530330086	0	0	0	28.28427125	0.262108186	0.51307291	0.061362323	2
2619	0.000304636	0.005018821	0	0	0.25	0	0	0	98	0.591836735	0.13452728	0.097042899	0	0	0	0	0	0	0	0	0	0	0	0	0	2
2620	0.001275752	0.012547051	0.011919699	0.178711485	0.104166667	0.105555556	0	0	11.5	0.284499055	0.458412098	0.076559546	0	0.000247671	0.003548842	0.000887211	0.003169106	0.029462783	0.007856742	0	0	16.26345597	0.402342422	0.648292607	0.108271549	2
2621	0.002297542	0.010037641	0	0.178571429	0.125	0	0	0	20	0.52	0.18	0.275	0	0	0	0	0	0	0	0	0	0	0	0	0	2
2622	0.001847297	0.003764115	0.005018821	0.095238095	0.333333333	0.25	0	0	32	0.2421875	0.279296875	0.150390625	0	0	0	0	0	0	0	0	0	0	0	0	0	2
2623	0.000854088	0.006900878	0	0.069444444	0.305555556	0	0	0	102.5	0.60333727	0.255932358	0.163301808	0	0.001164992	0.006210474	0	0.098209275	0.27498597	0	0	0	125.1579003	0.304879225	0.116620252	0.014482372	2
2624	0.001275752	0.012547051	0.011919699	0.178711485	0.104166667	0.105555556	0	0	11.5	0.284499055	0.458412098	0.076559546	0	0.000247671	0.003548842	0.000887211	0.003169106	0.029462783	0.007856742	0	0	16.26345597	0.402342422	0.648292607	0.108271549	2
2627	0.001427577	0.001254705	0.012547051	0.036363636	1	0.1	0	0	305	0.929631819	0.177812416	0.085428648	0	0	0	0	0	0	0	0	0	0	0	0	0	2
2628	0.003342286	0.005646173	0.011292346	0.032307692	0.5625	0.027777778	0	0	47	0.535601713	0.286038443	0.166225202	0	0.004726706	0.006210474	0.015969789	0.045689977	0.618718434	0.03928371	0	0	48.08326112	0.271824487	0.189617613	0.00913849	2
9378	0.00096481	0.009410289	0	0.136111111	0.138888889	0	0	0	95.5	0.409459719	0.169197665	0.086771196	0	0.001008408	0.002661632	0	0.003928371	0.03928371	0	0	0	135.0573952	0.579063488	0.239281632	0.122713002	2
2630	0.010237124	0.005018821	0.018820577	0.111111111	0.25	0.066666667	0	0	68	0.193771626	0.46583045	0.116782007	0	0	0	0	0	0	0	0	0	0	0	0	0	2
2631	0.000251017	0.007528231	0	0.133333333	0.166666667	0	0	0	11	0.438016529	0.223140496	0.272727273	0	0	0	0	0	0	0	0	0	0	0	0	0	2
2634	0.002713178	0.011292346	0.006273526	0.186813187	0.111111111	0.2	0	0	42	0.30952381	0.595238095	0.138321995	0	0	0	0	0	0	0	0	0	0	0	0	0	2
2637	0.000140354	0.00250941	0	0	0.5	0	0	0	119	0.818656875	0.220111574	0.105147942	0	0	0	0	0	0	0	0	0	0	0	0	0	2
2638	0.001011189	0.011292346	0.010037641	0.279411765	0.111111111	0.125	0	0	23	0.508506616	0.262759924	0.190926276	0	0	0	0	0	0	0	0	0	0	0	0	0	2
2640	0.00209262	0.015056462	0.011919699	0.151082251	0.083333333	0.105555556	0	0	22	0.4012791	0.581994865	0.377013061	0	0.001402897	0	0.000887211	0.042242743	0	0.007856742	0	0	1.414213562	0.237190498	0.473520182	0.316633887	2
2642	0	0.001254705	0	0	1	0	0	0	139	1	0.229957042	0.182029916	0	0	0	0	0	0	0	0	0	0	0	0	0	2
2644	0.002299473	0.013801757	0.010037641	0.162992563	0.092592593	0.137037037	0	0	28.66666667	0.370694003	0.586409275	0.297449373	0	0.001054715	0.002173213	0.003319638	0.036301395	0.016037507	0.05480981	0	0	11.59022577	0.175886357	0.33491662	0.262906163	2
2645	0	0.001254705	0	0	1	0	0	0	36.5	0.519090451	0.448977072	0.184121945	0	0	0	0	0	0	0	0	0	37.4766594	0.199276195	0.040979769	0.079023503	2
2646	6.70E-05	0.00250941	0	1	0.5	0	0	0	1	1	1	1	0	0	0	0	0	0	0	0	0	0	0	0	0	2
2647	0.000815731	0.001254705	0.006273526	0.036363636	1	0.05	0	0	34.5	0.284608353	0.215872473	0.103964774	0	0.001153618	0	0.008872105	0.051425948	0	0.070710678	0	0	7.778174593	0.0330337	0.025982601	0.020909467	2
2649	0	0.001254705	0	0	1	0	0	0	34	0.491349481	0.100346021	0.152249135	0	0	0	0	0	0	0	0	0	0	0	0	0	2
2650	0.00160263	0.005018821	0.006900878	0.229166667	0.266666667	0.045454545	0	0	69	0.407286515	0.121466418	0.099619784	0	0.002219118	0.001774421	0.009759316	0.147313913	0.094280904	0.064282435	0	0	22.627417	0.137478182	0.027287006	0.02676787	2
2652	0.000657283	0.008782936	0	0.095238095	0.142857143	0	0	0	8	0.40625	0.1875	0.28125	0	0	0	0	0	0	0	0	0	0	0	0	0	2
2654	0.000364981	0.001254705	0.003764115	0	1	0.333333333	0	0	66	0.459136823	0.365472911	0.110651974	0	0	0	0	0	0	0	0	0	0	0	0	0	2
2655	2.04E-05	0.00250941	0	0	0.5	0	0	0	16	0.6796875	0.1171875	0.203125	0	0	0	0	0	0	0	0	0	0	0	0	0	2
2656	0.00096481	0.009410289	0	0.136111111	0.138888889	0	0	0	95.5	0.409459719	0.169197665	0.086771196	0	0.001008408	0.002661632	0	0.003928371	0.03928371	0	0	0	135.0573952	0.579063488	0.239281632	0.122713002	2
2657	0.000556582	0.005018821	0	0	0.25	0	0	0	77	0.21065947	0.652555237	0.086186541	1	0	0	0	0	0	0	0	0	0	0	0	0	2
9379	0	0.001254705	0	0	1	0	0	0	17	0.889273356	0.785467128	0.266435986	0	0	0	0	0	0	0	0	0	0	0	0	0	2
2659	2.58E-05	0.00250941	0	0	0.5	0	0	0	16	0.390625	0.1640625	0.109375	0	0	0	0	0	0	0	0	0	0	0	0	0	2
2660	0.003084618	0.015056462	0.012547051	0.121212121	0.083333333	0.1	0	0	21	0.233560091	0.247165533	0.600907029	0	0	0	0	0	0	0	0	0	0	0	0	0	2
2661	0.001522498	0.008782936	0	0.19047619	0.142857143	0	0	0	51	0.347943099	0.144944252	0.185697809	0	0	0	0	0	0	0	0	0	0	0	0	0	2
2662	1.67E-05	0.00250941	0	0.166666667	0.666666667	0	0	0	41	0.309020733	0.168208269	0.103863537	0	2.37E-05	0.001774421	0	0.23570226	0.471404521	0	0	0	16.97056275	0.001490619	0.093389965	0.020766296	2
2663	2.32E-05	0.00250941	0	0	0.5	0	0	0	59	0.753519104	0.750646366	0.065785694	0	0	0	0	0	0	0	0	0	0	0	0	0	2
2664	6.70E-05	0.00250941	0	1	0.5	0	0	0	9	0.654320988	0.62962963	0.185185185	0	0	0	0	0	0	0	0	0	0	0	0	0	2
2665	3.66E-05	0.003136763	0	0.166666667	0.625	0	0	0	19	0.254847645	0.114958449	0.056786704	0	5.17E-05	0.002661632	0	0.23570226	0.530330086	0	0	0	26.87005769	0.360408997	0.162575797	0.080308526	2
2666	2.32E-05	0.00250941	0	0	0.5	0	0	0	59	0.753519104	0.750646366	0.065785694	0	0	0	0	0	0	0	0	0	0	0	0	0	2
2667	0.00209262	0.015056462	0.011919699	0.151082251	0.083333333	0.105555556	0	0	22	0.4012791	0.581994865	0.377013061	0	0.001402897	0	0.000887211	0.042242743	0	0.007856742	0	0	1.414213562	0.237190498	0.473520182	0.316633887	2
2668	2.64E-05	0.00250941	0	0	0.5	0	0	0	50	0.5064	0.0896	0.1904	1	0	0	0	0	0	0	0	0	0	0	0	0	2
9380	0	0.001254705	0	0	1	0	0	0	16	0.5859375	0.625	0.1328125	0	0	0	0	0	0	0	0	0	0	0	0	0	2
2670	0.00013751	0.00250941	0.00250941	0.166666667	0.5	0.5	0	0	20	0.535	0.585	0.18	0	0	0	0	0	0	0	0	0	0	0	0	0	2
2671	1.94E-06	0.003764115	0	0.333333333	0.333333333	0	0	0	2	1	0.5	0.5	1	0	0	0	0	0	0	0	0	0	0	0	0	2
2673	1.37E-05	0.00250941	0	0	0.5	0	0	0	7	0.428571429	0.265306122	0.755102041	1	0	0	0	0	0	0	0	0	0	0	0	0	2
2674	0.001426061	0.011292346	0	0.333333333	0.111111111	0	0	0	7	0.551020408	0.306122449	0.224489796	0	0	0	0	0	0	0	0	0	0	0	0	0	2
2675	0.001426061	0.011292346	0	0.333333333	0.111111111	0	0	0	7	0.551020408	0.306122449	0.224489796	0	0	0	0	0	0	0	0	0	0	0	0	0	2
2676	3.56E-05	0.001882058	0	0	0.75	0	0	0	18	0.311115088	0.258106733	0.168521605	0	5.04E-05	0.000887211	0	0	0.353553391	0	0	0	7.071067812	0.02026384	0.038661066	0.037822671	2
2677	0.000294465	0.006273526	0	0.1	0.2	0	0	0	19.5	0.579097222	0.172291667	0.152638889	0	0	0	0	0	0	0	0	0	6.363961031	0.020722157	0.036239223	0.029266364	2
2678	0.005522745	0.003764115	0.025094103	0.035573123	0.333333333	0.05	0	0	15	1	0.653333333	0.315555556	2	0	0	0	0	0	0	0	0	0	0	0	0	2
2679	0.007001262	0.006273526	0.021329987	0.082251082	0.2	0.058823529	0	0	74	0.334550767	0.253469686	0.144631118	0	0	0	0	0	0	0	0	0	0	0	0	0	2
2680	0.001089424	0.011292346	0.004391468	0.240350877	0.125	0.071428571	0	0	46	0.399883722	0.163107677	0.203589146	0	0.001203673	0.005323263	0.006210474	0.057064758	0.058925565	0.101015254	0	0	28.28427125	0.112297352	0.141712589	0.059358764	2
2681	0.000251757	0.007528231	0	0.133333333	0.166666667	0	0	0	0	0	0	0	0	0	0	0	0	0	0	0	0	0	0	0	0	2
2682	3.43E-05	0.003764115	0	0.333333333	0.333333333	0	0	0	12	0.583333333	0.319444444	0.416666667	0	0	0	0	0	0	0	0	0	0	0	0	0	2
2683	2.82E-05	0.00250941	0	0	0.5	0	0	0	2	1	0.5	0.5	0	0	0	0	0	0	0	0	0	0	0	0	0	2
2684	4.20E-06	0.00250941	0	1	0.5	0	0	0	30	0.546666667	0.46	0.142222222	0	0	0	0	0	0	0	0	0	0	0	0	0	2
2685	0	0.001254705	0	0	1	0	0	0	11	1	0.570247934	0.404958678	1	0	0	0	0	0	0	0	0	0	0	0	0	2
2686	0.001415057	0.013801757	0.009201171	0.264677216	0.092592593	0.136904762	0	0	23.66666667	0.435326125	0.209793106	0.266708257	0	0.000476469	0.002173213	0.000724404	0.026645959	0.016037507	0.010309826	0	0	2.081665999	0.102496317	0.092221141	0.088275493	2
2687	0	0.001254705	0	0	1	0	0	0	8	1	0.46875	0.28125	0	0	0	0	0	0	0	0	0	0	0	0	0	2
2690	0.001089424	0.011292346	0.004391468	0.240350877	0.125	0.071428571	0	0	46	0.399883722	0.163107677	0.203589146	0	0.001203673	0.005323263	0.006210474	0.057064758	0.058925565	0.101015254	0	0	28.28427125	0.112297352	0.141712589	0.059358764	2
2691	0.002713178	0.011292346	0.006273526	0.186813187	0.111111111	0.2	0	0	42	0.30952381	0.595238095	0.138321995	0	0	0	0	0	0	0	0	0	0	0	0	0	2
2692	0.001192059	0.007528231	0.011292346	0.2	0.166666667	0.111111111	0	0	75	0.361777778	0.0656	0.175466667	0	0	0	0	0	0	0	0	0	0	0	0	0	2
2693	0	0.001254705	0	0	1	0	0	0	17	0.889273356	0.785467128	0.266435986	0	0	0	0	0	0	0	0	0	0	0	0	0	2
2694	0.000251017	0.007528231	0	0.133333333	0.166666667	0	0	0	11	0.438016529	0.223140496	0.272727273	0	0	0	0	0	0	0	0	0	0	0	0	0	2
2698	0.000151772	0.005018821	0	0.5	0.25	0	0	0	127	0.383966768	0.128898258	0.301878604	0	0	0	0	0	0	0	0	0	0	0	0	0	2
2699	0.002118383	0.005018821	0.015056462	0.083333333	0.25	0.083333333	0	0	24	0.920138889	0.111111111	0.114583333	0	0	0	0	0	0	0	0	0	0	0	0	0	2
2701	0.010237124	0.005018821	0.018820577	0.111111111	0.25	0.066666667	0	0	68	0.193771626	0.46583045	0.116782007	0	0	0	0	0	0	0	0	0	0	0	0	0	2
2702	0.00418731	0.005018821	0.017565872	0.091503268	0.25	0.071428571	0	0	25	0.3696	0.3728	0.1968	0	0	0	0	0	0	0	0	0	0	0	0	0	2
2706	0	0.001254705	0	0	1	0	0	0	74	0.69247626	0.217311907	0.132943755	0	0	0	0	0	0	0	0	0	0	0	0	0	2
2707	0.00013361	0.005018821	0	0	0.25	0	0	0	34	0.321799308	0.942906574	0.219723183	0	0	0	0	0	0	0	0	0	0	0	0	0	2
2708	0.000171506	0.005018821	0	0.166666667	0.25	0	0	0	1	1	1	1	0	0	0	0	0	0	0	0	0	0	0	0	0	2
2709	0.002053896	0.003764115	0.008782936	0.088888889	0.333333333	0.142857143	0	0	193	0.629251792	0.1242181	0.098875138	0	0	0	0	0	0	0	0	0	0	0	0	0	2
2710	0.00196973	0.012547051	0	0.311111111	0.1	0	0	0	134	0.349075518	0.052238806	0.09155714	0	0	0	0	0	0	0	0	0	0	0	0	0	2
2711	0.002192935	0.009201171	0.008364701	0.117460317	0.166666667	0.067340067	0	0	14.33333333	0.361332703	0.398941399	0.107706364	0	0.002661144	0.005223754	0.007351901	0.072739297	0.083333333	0.059186518	0	0	12.50333289	0.314085881	0.469842467	0.093657551	2
2712	7.31E-05	0.005018821	0	0.333333333	0.25	0	0	0	0	0	0	0	0	0	0	0	0	0	0	0	0	0	0	0	0	2
2714	0	0.001254705	0	0	1	0	0	0	7	0.306122449	0.346938776	0.224489796	0	0	0	0	0	0	0	0	0	0	0	0	0	2
2715	0.002297542	0.010037641	0	0.178571429	0.125	0	0	0	20	0.52	0.18	0.275	0	0	0	0	0	0	0	0	0	0	0	0	0	2
2716	0.001971809	0.008782936	0.006273526	0.148962149	0.155555556	0.2	0.1	0	60	0.374518644	0.364844557	0.146084075	0	0.001048454	0.003548842	0	0.053529451	0.062853936	0	0.141421356	0	25.45584412	0.091916576	0.325825666	0.010977238	2
2717	0.001394531	0.007528231	0.013801757	0.110294118	0.166666667	0.090909091	0	0	24	0.597222222	0.295138889	0.107638889	0	0	0	0	0	0	0	0	0	0	0	0	0	2
2720	0.001394531	0.007528231	0.013801757	0.110294118	0.166666667	0.090909091	0	0	24	0.597222222	0.295138889	0.107638889	0	0	0	0	0	0	0	0	0	0	0	0	0	2
2721	0.001394531	0.007528231	0.013801757	0.110294118	0.166666667	0.090909091	0	0	24	0.597222222	0.295138889	0.107638889	0	0	0	0	0	0	0	0	0	0	0	0	0	2
2722	0.000861232	0.012547051	0.001882058	0.195343137	0.119047619	0.166666667	0	0	23	0.400640918	0.170753921	0.264935065	0	0.000862974	0.007097684	0.002661632	0.087695106	0.067343503	0.23570226	0	0	16.97056275	0.052857097	0.074085804	0.011019846	2
2723	0	0.001254705	0	0	1	0	0	0	13	0.727810651	0.420118343	0.159763314	0	0	0	0	0	0	0	0	0	0	0	0	0	2
2725	0.000985905	0.005018821	0.003136763	0.074481074	0.577777778	0.1	0.05	0	42.5	0.414610836	0.259598017	0.190836442	0	0.001289352	0.004805155	0.003622022	0.09138768	0.488888889	0.115470054	0.1	0	27.47726333	0.107217102	0.23454069	0.122873281	2
2726	0.000101019	0.00250941	0	0	0.5	0	0	0	11	0.355371901	0.355371901	0.305785124	0	0	0	0	0	0	0	0	0	0	0	0	0	2
2727	0.002253265	0.015056462	0	0.136363636	0.083333333	0	0	0	20	0.52	0.225	0.12	0	0	0	0	0	0	0	0	0	0	0	0	0	2
2729	0.002713178	0.011292346	0.006273526	0.186813187	0.111111111	0.2	0	0	42	0.30952381	0.595238095	0.138321995	0	0	0	0	0	0	0	0	0	0	0	0	0	2
2730	0.008229787	0	0.037641154	0.07816092	0	0.033333333	1	0	89	0.470521399	0.104153516	0.147077389	0	0	0	0	0	0	0	0	0	0	0	0	0	2
2732	0.001961708	0.007528231	0.003764115	0.194444444	0.166666667	0.333333333	0	0	14	0.642857143	0.632653061	0.091836735	0	0	0	0	0	0	0	0	0	0	0	0	0	2
2733	0.00090767	0.010037641	0.007946466	0.174696545	0.152777778	0.07037037	0	0	8	0.52299937	0.638941399	0.384373031	0	0.000661154	0.005018821	0.006910377	0.007306219	0.086736083	0.061195228	0	0	13	0.501584403	0.554900114	0.538617478	2
2734	7.31E-05	0.001254705	0.00250941	0	1	0.5	0	0	125	0.715456	0.167232	0.165952	0	0	0	0	0	0	0	0	0	0	0	0	0	2
2736	0.006684572	0.010037641	0.022584693	0.064615385	0.125	0.055555556	0	0	81	0.343392775	0.151958543	0.17268709	0	0	0	0	0	0	0	0	0	0	0	0	0	2
2738	0.00123044	0.006273526	0.006273526	0.111111111	0.2	0.2	0.2	0	78	0.439513478	0.134451019	0.153846154	0	0	0	0	0	0	0	0	0	0	0	0	0	2
2740	0.000253625	0.005646173	0	0.066666667	0.25	0	0	0	7.5	0.188888889	0.037777778	0.108888889	0	2.64E-06	0.002661632	0	0.094280904	0.11785113	0	0	0	10.60660172	0.267129228	0.053425846	0.153992143	2
2741	0.001471446	0.017565872	0.003764115	0.257352941	0.071428571	0.333333333	0	0	35	0.363265306	0.118367347	0.257142857	0	0	0	0	0	0	0	0	0	0	0	0	0	2
2742	0.000238299	0.007528231	0	0.2	0.166666667	0	0	0	66	0.320477502	0.062901745	0.161616162	0	0	0	0	0	0	0	0	0	0	0	0	0	2
2743	0.003171784	0.006273526	0.013801757	0.125	0.2	0.090909091	0	0	85	0.50449827	0.140761246	0.080692042	0	0	0	0	0	0	0	0	0	0	0	0	0	2
2746	0.000364981	0.001254705	0.003764115	0	1	0.333333333	0	0	66	0.459136823	0.365472911	0.110651974	0	0	0	0	0	0	0	0	0	0	0	0	0	2
2747	0.003171784	0.006273526	0.013801757	0.125	0.2	0.090909091	0	0	85	0.50449827	0.140761246	0.080692042	0	0	0	0	0	0	0	0	0	0	0	0	0	2
2748	0.001100623	0.015056462	0.011292346	0.180952381	0.083333333	0.111111111	0	0	23	0.56899811	0.916824197	0.153119093	0	0	0	0	0	0	0	0	0	0	0	0	0	2
2749	0.00090767	0.010037641	0.007946466	0.174696545	0.152777778	0.07037037	0	0	8	0.52299937	0.638941399	0.384373031	0	0.000661154	0.005018821	0.006910377	0.007306219	0.086736083	0.061195228	0	0	13	0.501584403	0.554900114	0.538617478	2
2750	0.00013361	0.005018821	0	0	0.25	0	0	0	34	0.321799308	0.942906574	0.219723183	0	0	0	0	0	0	0	0	0	0	0	0	0	2
2751	0.001011189	0.011292346	0.010037641	0.279411765	0.111111111	0.125	0	0	23	0.508506616	0.262759924	0.190926276	0	0	0	0	0	0	0	0	0	0	0	0	0	2
2752	0	0.001254705	0	0	1	0	0	0	19	0.457063712	0.429362881	0.163434903	0	0	0	0	0	0	0	0	0	0	0	0	0	2
2753	0.000255492	0.003764115	0	0	0.333333333	0	0	0	15	0.377777778	0.075555556	0.217777778	0	0	0	0	0	0	0	0	0	0	0	0	0	2
2754	0.000388229	0.004391468	0	0.133333333	0.583333333	0	0	0	7.5	0.534722222	0.590277778	0.25	0	0.000549039	0.004436053	0	0.188561808	0.589255651	0	0	0	6.363961031	0.029462783	0.579434723	0.11785113	2
2755	0.004142874	0.001254705	0.020075282	0.080882353	1	0.0625	0	0	8	0.40625	0.625	0.25	0	0	0	0	0	0	0	0	0	0	0	0	0	2
2756	0.000928769	0.005855291	0.002091175	0.173382173	0.453703704	0.066666667	0	0	17.66666667	0.436507937	0.388495343	0.181093558	0	0.001545776	0.00507083	0.003622022	0.167072056	0.478175975	0.115470054	0	0	21.77919497	0.511950902	0.33667878	0.205839592	2
2757	0.001426061	0.011292346	0	0.333333333	0.111111111	0	0	0	7	0.551020408	0.306122449	0.224489796	0	0	0	0	0	0	0	0	0	0	0	0	0	2
2760	0.001427577	0.001254705	0.012547051	0.036363636	1	0.1	0	0	305	0.929631819	0.177812416	0.085428648	0	0	0	0	0	0	0	0	0	0	0	0	0	2
2761	0.000364981	0.001254705	0.003764115	0	1	0.333333333	0	0	66	0.459136823	0.365472911	0.110651974	0	0	0	0	0	0	0	0	0	0	0	0	0	2
2762	0.002053896	0.003764115	0.008782936	0.088888889	0.333333333	0.142857143	0	0	193	0.629251792	0.1242181	0.098875138	0	0	0	0	0	0	0	0	0	0	0	0	0	2
2763	0.000454801	0.015056462	0	0.257575758	0.083333333	0	0	0	17	0.356401384	0.134948097	0.384083045	0	0	0	0	0	0	0	0	0	0	0	0	0	2
2764	0.005021436	0.006273526	0.020075282	0.09047619	0.2	0.0625	1	0	22	0.438016529	0.078512397	0.111570248	0	0	0	0	0	0	0	0	0	0	0	0	0	2
2765	0.000224678	0.005646173	0	0.1	0.25	0	0	0	42	0.311473319	0.303055811	0.142536476	0	1.93E-05	0.002661632	0	0.141421356	0.11785113	0	0	0	33.9411255	0.012733838	0.339629137	0.02698275	2
2767	0.000253625	0.005646173	0	0.066666667	0.25	0	0	0	7.5	0.188888889	0.037777778	0.108888889	0	2.64E-06	0.002661632	0	0.094280904	0.11785113	0	0	0	10.60660172	0.267129228	0.053425846	0.153992143	2
2769	2.64E-05	0.00250941	0	0	0.5	0	0	0	50	0.5064	0.0896	0.1904	1	0	0	0	0	0	0	0	0	0	0	0	0	2
2770	0.000364981	0.001254705	0.003764115	0	1	0.333333333	0	0	66	0.459136823	0.365472911	0.110651974	0	0	0	0	0	0	0	0	0	0	0	0	0	2
2771	4.13E-05	0.00250941	0	0	0.5	0	0	0	77	0.341541575	0.283858998	0.221453871	1	0	0	0	0	0	0	0	0	0	0	0	0	2
9381	0	0.001254705	0	0	1	0	0	0	97	0.979594006	0.157615049	0.149750239	0	0	0	0	0	0	0	0	0	0	0	0	0	2
2772	0	0.00250941	0	1	0.5	0	0	0	18	0.802469136	0.228395062	0.12962963	0	0	0	0	0	0	0	0	0	0	0	0	0	2
2773	0.001073305	0.003764115	0.007528231	0.041666667	0.375	0.041666667	0	0	13	0.960069444	0.305555556	0.307291667	2	0.001477964	0.001774421	0.010646526	0.058925565	0.176776695	0.058925565	0	0	15.55634919	0.056470333	0.27498597	0.272530739	2
2774	0.000776458	0.007528231	0	0.266666667	0.166666667	0	0	0	3	0.555555556	1	0.333333333	0	0	0	0	0	0	0	0	0	0	0	0	0	2
2775	0.001100623	0.015056462	0.011292346	0.180952381	0.083333333	0.111111111	0	0	23	0.56899811	0.916824197	0.153119093	0	0	0	0	0	0	0	0	0	0	0	0	0	2
2776	0.001916041	0.013383522	0.009201171	0.192855021	0.107142857	0.181481481	0	0	43.66666667	0.319534392	0.14371096	0.344505518	3	0.001021613	0.005223754	0.004750237	0.06835107	0.051891654	0.131624857	0	0	28.02379941	0.074459643	0.093398259	0.225774337	2
2777	0.002223164	0.005018821	0.017565872	0.117647059	0.25	0.071428571	0	0	17	0.69550173	0.37716263	0.162629758	1	0	0	0	0	0	0	0	0	0	0	0	0	2
2778	2.37E-05	0.003764115	0	0.666666667	0.333333333	0	0	0	19	0.40166205	0.290858726	0.168975069	1	0	0	0	0	0	0	0	0	0	0	0	0	2
2779	0	0.001254705	0	0	1	0	0	0	4	0.625	0.375	0.25	0	0	0	0	0	0	0	0	0	0	0	0	0	2
2780	0.000253625	0.005646173	0	0.066666667	0.25	0	0	0	7.5	0.188888889	0.037777778	0.108888889	0	2.64E-06	0.002661632	0	0.094280904	0.11785113	0	0	0	10.60660172	0.267129228	0.053425846	0.153992143	2
2781	2.69E-05	0.003764115	0	0.666666667	0.333333333	0	0	0	30	0.397777778	0.68	0.122222222	0	0	0	0	0	0	0	0	0	0	0	0	0	2
2782	0.000364981	0.001254705	0.003764115	0	1	0.333333333	0	0	66	0.459136823	0.365472911	0.110651974	0	0	0	0	0	0	0	0	0	0	0	0	0	2
2783	4.13E-05	0.00250941	0	0	0.5	0	0	0	77	0.341541575	0.283858998	0.221453871	0	0	0	0	0	0	0	0	0	0	0	0	0	2
2784	0.001677862	0.011292346	0	0.138888889	0.111111111	0	0	0	191	0.818919438	0.338395329	0.173542392	0	0	0	0	0	0	0	0	0	0	0	0	0	2
2786	0	0.00250941	0	0	0.5	0	0	0	32	0.880859375	0.083984375	0.189453125	0	0	0	0	0	0	0	0	0	0	0	0	0	2
2788	0.000454801	0.015056462	0	0.257575758	0.083333333	0	0	0	17	0.356401384	0.134948097	0.384083045	0	0	0	0	0	0	0	0	0	0	0	0	0	2
2789	0	0.001254705	0	0	1	0	0	0	134	0.360548006	0.043439519	0.094898641	0	0	0	0	0	0	0	0	0	0	0	0	0	2
2790	0.008229787	0	0.037641154	0.07816092	0	0.033333333	1	0	89	0.470521399	0.104153516	0.147077389	0	0	0	0	0	0	0	0	0	0	0	0	0	2
2791	0.000337063	0.005437056	0.00334588	0.426470588	0.481481481	0.041666667	0	0	16.33333333	0.480073193	0.168476559	0.204845796	0	0.00058381	0.005223754	0.005795235	0.515964847	0.462592444	0.072168784	0	0	7.637626158	0.024793489	0.088803607	0.10141344	2
2793	0.000454801	0.015056462	0	0.257575758	0.083333333	0	0	0	17	0.356401384	0.134948097	0.384083045	0	0	0	0	0	0	0	0	0	0	0	0	0	2
2794	0.001275752	0.012547051	0.011919699	0.178711485	0.104166667	0.105555556	0	0	11.5	0.284499055	0.458412098	0.076559546	0	0.000247671	0.003548842	0.000887211	0.003169106	0.029462783	0.007856742	0	0	16.26345597	0.402342422	0.648292607	0.108271549	2
2796	0.000556761	0.001882058	0.001882058	0.1	0.75	0.166666667	0	0	227.5	0.857244432	0.277802988	0.143831013	0	0.000787379	0.000887211	0.002661632	0.141421356	0.353553391	0.23570226	0	0	125.1579003	0.20188686	0.067664386	0.054021406	2
2798	0.000251757	0.007528231	0	0.133333333	0.166666667	0	0	0	0	0	0	0	0	0	0	0	0	0	0	0	0	0	0	0	0	2
2800	2.64E-05	0.00250941	0	0	0.5	0	0	0	50	0.5064	0.0896	0.1904	0	0	0	0	0	0	0	0	0	0	0	0	0	2
2801	0.000151772	0.005018821	0	0.5	0.25	0	0	0	127	0.383966768	0.128898258	0.301878604	0	0	0	0	0	0	0	0	0	0	0	0	0	2
2802	3.56E-05	0.001882058	0	0	0.75	0	0	0	18	0.311115088	0.258106733	0.168521605	0	5.04E-05	0.000887211	0	0	0.353553391	0	0	0	7.071067812	0.02026384	0.038661066	0.037822671	2
2803	0.000286386	0.010037641	0	0.212121212	0.166666667	0	0	0	27	0.47659368	0.205165794	0.269105073	0	0.000238175	0.007097684	0	0.064282435	0.11785113	0	0	0	14.14213562	0.169977574	0.09930282	0.162603408	2
2805	0	0.001254705	0	0	1	0	0	0	205	0.52856633	0.284378346	0.138750744	0	0	0	0	0	0	0	0	0	0	0	0	0	2
2806	0.002713178	0.011292346	0.006273526	0.186813187	0.111111111	0.2	0	0	42	0.30952381	0.595238095	0.138321995	0	0	0	0	0	0	0	0	0	0	0	0	0	2
2807	0.001189023	0.007528231	0.006273526	0.120833333	0.166666667	0.05	0	0.090909091	25	0.331763031	0.193424291	0.22413484	0	0.001326541	0	0.008872105	0.01767767	0	0.070710678	0	0.128564869	19.79898987	0.150265138	0.042025059	0.068720078	2
2808	0.000253625	0.005646173	0	0.066666667	0.25	0	0	0	7.5	0.188888889	0.037777778	0.108888889	0	2.64E-06	0.002661632	0	0.094280904	0.11785113	0	0	0	10.60660172	0.267129228	0.053425846	0.153992143	2
2810	0	0.001254705	0	0	1	0	0	0	63	0.378180902	0.477954145	0.12824389	0	0	0	0	0	0	0	0	0	0	0	0	0	2
2811	0.000538766	0.005855291	0.001254705	0.155555556	0.277777778	0.111111111	0	0	109	0.384168464	0.18292981	0.126119794	0	0.000497754	0.002897617	0.002173213	0.038490018	0.19245009	0.19245009	0	0	179.35161	0.360275304	0.166506701	0.137513091	2
2812	0.002713178	0.011292346	0.006273526	0.186813187	0.111111111	0.2	0	0	42	0.30952381	0.595238095	0.138321995	0	0	0	0	0	0	0	0	0	0	0	0	0	2
2813	0.000101019	0.00250941	0	0	0.5	0	0	0	11	0.355371901	0.355371901	0.305785124	0	0	0	0	0	0	0	0	0	0	0	0	0	2
2815	0.010237124	0.005018821	0.018820577	0.111111111	0.25	0.066666667	0	0	68	0.193771626	0.46583045	0.116782007	0	0	0	0	0	0	0	0	0	0	0	0	0	2
2816	0.000171506	0.005018821	0	0.166666667	0.25	0	0	0	1	1	1	1	0	0	0	0	0	0	0	0	0	0	0	0	0	2
2818	2.21E-05	0.00250941	0	0	0.5	0	0	0	73	0.376243198	0.122537061	0.112403828	0	0	0	0	0	0	0	0	0	0	0	0	0	2
2819	0.000251387	0.007528231	0	0.133333333	0.166666667	0	0	0	5.5	0.219008264	0.111570248	0.136363636	0	5.23E-07	0	0	0	0	0	0	0	7.778174593	0.309724458	0.157784158	0.192847304	2
2822	0.000251017	0.007528231	0	0.133333333	0.166666667	0	0	0	11	0.438016529	0.223140496	0.272727273	0	0	0	0	0	0	0	0	0	0	0	0	0	2
2824	0.002713178	0.011292346	0.006273526	0.186813187	0.111111111	0.2	0	0	42	0.30952381	0.595238095	0.138321995	0	0	0	0	0	0	0	0	0	0	0	0	0	2
2825	0.008229787	0	0.037641154	0.07816092	0	0.033333333	1	0	89	0.470521399	0.104153516	0.147077389	0	0	0	0	0	0	0	0	0	0	0	0	0	2
2827	0.00090767	0.010037641	0.007946466	0.174696545	0.152777778	0.07037037	0	0	8	0.52299937	0.638941399	0.384373031	0	0.000661154	0.005018821	0.006910377	0.007306219	0.086736083	0.061195228	0	0	13	0.501584403	0.554900114	0.538617478	2
2828	0.000251017	0.007528231	0	0.133333333	0.166666667	0	0	0	11	0.438016529	0.223140496	0.272727273	0	0	0	0	0	0	0	0	0	0	0	0	0	2
2830	0.00209262	0.015056462	0.011919699	0.151082251	0.083333333	0.105555556	0	0	22	0.4012791	0.581994865	0.377013061	0	0.001402897	0	0.000887211	0.042242743	0	0.007856742	0	0	1.414213562	0.237190498	0.473520182	0.316633887	2
2834	0.000172256	0.006273526	0	0.3	0.2	0	0	0	70	0.43877551	0.147346939	0.198367347	0	0	0	0	0	0	0	0	0	0	0	0	0	2
2837	0.00196973	0.012547051	0	0.311111111	0.1	0	0	0	134	0.349075518	0.052238806	0.09155714	0	0	0	0	0	0	0	0	0	0	0	0	0	2
2838	0.001847297	0.003764115	0.005018821	0.095238095	0.333333333	0.25	0	0	32	0.2421875	0.279296875	0.150390625	0	0	0	0	0	0	0	0	0	0	0	0	0	2
2839	2.21E-05	0.00250941	0	0	0.5	0	0	0	73	0.376243198	0.122537061	0.112403828	0	0	0	0	0	0	0	0	0	0	0	0	0	2
2842	0	0.003764115	0	1	0.333333333	0	0	0	13	0.727810651	0.195266272	0.420118343	0	0	0	0	0	0	0	0	0	0	0	0	0	2
2844	0	0.001254705	0	0	1	0	0	0	18	0.308641975	0.395061728	0.209876543	0	0	0	0	0	0	0	0	0	0	0	0	0	2
2845	1.43E-05	0.00250941	0	0	0.5	0	0	0	16	0.5078125	0.078125	0.2421875	0	0	0	0	0	0	0	0	0	0	0	0	0	2
2846	0.004627263	0.010664994	0.010664994	0.109307359	0.141666667	0.029411765	0	0	47	0.427275383	0.239234843	0.132315559	0	0.003357341	0.006210474	0.015082579	0.038263354	0.082495791	0.041594517	0	0	38.18376618	0.13113241	0.020131108	0.01741683	2
2847	0.001100623	0.015056462	0.011292346	0.180952381	0.083333333	0.111111111	0	0	23	0.56899811	0.916824197	0.153119093	0	0	0	0	0	0	0	0	0	0	0	0	0	2
2848	7.31E-05	0.001254705	0.00250941	0	1	0.5	0	0	125	0.715456	0.167232	0.165952	0	0	0	0	0	0	0	0	0	0	0	0	0	2
2850	0.002253265	0.015056462	0	0.136363636	0.083333333	0	0	0	20	0.52	0.225	0.12	0	0	0	0	0	0	0	0	0	0	0	0	0	2
2855	0.001011189	0.011292346	0.010037641	0.279411765	0.111111111	0.125	0	0	23	0.508506616	0.262759924	0.190926276	0	0	0	0	0	0	0	0	0	0	0	0	0	2
2856	0.002761372	0.00250941	0.012547051	0.017786561	0.666666667	0.025	0	0	16	0.705882353	0.439123414	0.246013072	0	0.00390517	0.001774421	0.01774421	0.025153996	0.471404521	0.035355339	0	0	1.414213562	0.415945165	0.302938573	0.098347924	2
2857	3.35E-05	0.003764115	0	0.333333333	0.333333333	0	0	0	53	0.31007476	0.102171591	0.118547526	0	0	0	0	0	0	0	0	0	0	0	0	0	2
2859	0	0.001254705	0	0	1	0	0	0	12	0.291666667	0.514792899	0.230769231	0	0	0	0	0	0	0	0	0	0	0	0	0	2
2860	0.002713178	0.011292346	0.006273526	0.186813187	0.111111111	0.2	0	0	42	0.30952381	0.595238095	0.138321995	0	0	0	0	0	0	0	0	0	0	0	0	0	2
[truncated: 384,165 more rows]
